# Supplementary material for: Development of genomic phenotype and immunophenotype of acute respiratory distress syndrome using autophagy and metabolism-related genes
Source: Front Immunol. 2023 Oct 23;14:1209959. doi: 10.3389/fimmu.2023.1209959 (PMC10626539; doi:10.3389/fimmu.2023.1209959)
Supplement: Supplementary file 2 [file Table_2.csv]

Gene.Symbol	Description	Category	Gifts	GC.Id	Relevance.score	GeneCards.Link
CYP2D6	Cytochrome P450 Family 2 Subfamily D Member 6	Protein Coding	53	GC22M042126	33.46014404	https://www.genecards.org/cgi-bin/carddisp.pl?gene=CYP2D6
INS	Insulin	Protein Coding	55	GC11M002159	31.58724976	https://www.genecards.org/cgi-bin/carddisp.pl?gene=INS
TANGO2	Transport And Golgi Organization 2 Homolog	Protein Coding	42	GC22P020017	30.08874893	https://www.genecards.org/cgi-bin/carddisp.pl?gene=TANGO2
CYP3A4	Cytochrome P450 Family 3 Subfamily A Member 4	Protein Coding	56	GC07M099759	29.39312553	https://www.genecards.org/cgi-bin/carddisp.pl?gene=CYP3A4
CYP2C19	Cytochrome P450 Family 2 Subfamily C Member 19	Protein Coding	52	GC10P094762	28.71496773	https://www.genecards.org/cgi-bin/carddisp.pl?gene=CYP2C19
MTHFR	Methylenetetrahydrofolate Reductase	Protein Coding	54	GC01M011785	26.78562737	https://www.genecards.org/cgi-bin/carddisp.pl?gene=MTHFR
LEP	Leptin	Protein Coding	53	GC07P128241	25.90887833	https://www.genecards.org/cgi-bin/carddisp.pl?gene=LEP
ACADM	Acyl-CoA Dehydrogenase Medium Chain	Protein Coding	52	GC01P075724	25.55784988	https://www.genecards.org/cgi-bin/carddisp.pl?gene=ACADM
PPARG	Peroxisome Proliferator Activated Receptor Gamma	Protein Coding	60	GC03P012287	25.39486122	https://www.genecards.org/cgi-bin/carddisp.pl?gene=PPARG
MMACHC	Metabolism Of Cobalamin Associated C	Protein Coding	50	GC01P045500	25.10995102	https://www.genecards.org/cgi-bin/carddisp.pl?gene=MMACHC
MTR	5-Methyltetrahydrofolate-Homocysteine Methyltransferase	Protein Coding	54	GC01P236795	25.08955765	https://www.genecards.org/cgi-bin/carddisp.pl?gene=MTR
ADIPOQ	Adiponectin, C1Q And Collagen Domain Containing	Protein Coding	52	GC03P186842	25.05789375	https://www.genecards.org/cgi-bin/carddisp.pl?gene=ADIPOQ
CYP2C9	Cytochrome P450 Family 2 Subfamily C Member 9	Protein Coding	53	GC10P094938	23.86284828	https://www.genecards.org/cgi-bin/carddisp.pl?gene=CYP2C9
APOB	Apolipoprotein B	Protein Coding	53	GC02M020956	23.01003647	https://www.genecards.org/cgi-bin/carddisp.pl?gene=APOB
UGT1A1	UDP Glucuronosyltransferase Family 1 Member A1	Protein Coding	57	GC02P233760	23.00322342	https://www.genecards.org/cgi-bin/carddisp.pl?gene=UGT1A1
MTRR	5-Methyltetrahydrofolate-Homocysteine Methyltransferase Reductase	Protein Coding	50	GC05P007851	22.75959969	https://www.genecards.org/cgi-bin/carddisp.pl?gene=MTRR
APOE	Apolipoprotein E	Protein Coding	57	GC19P073055	22.64691734	https://www.genecards.org/cgi-bin/carddisp.pl?gene=APOE
CYP2A6	Cytochrome P450 Family 2 Subfamily A Member 6	Protein Coding	53	GC19M040843	22.09561157	https://www.genecards.org/cgi-bin/carddisp.pl?gene=CYP2A6
MTTP	Microsomal Triglyceride Transfer Protein	Protein Coding	51	GC04P099563	21.91368484	https://www.genecards.org/cgi-bin/carddisp.pl?gene=MTTP
LPL	Lipoprotein Lipase	Protein Coding	56	GC08P019901	21.78657722	https://www.genecards.org/cgi-bin/carddisp.pl?gene=LPL
CYP1A2	Cytochrome P450 Family 1 Subfamily A Member 2	Protein Coding	52	GC15P074748	21.69974899	https://www.genecards.org/cgi-bin/carddisp.pl?gene=CYP1A2
CBS	Cystathionine Beta-Synthase	Protein Coding	56	GC21M043053	21.52045441	https://www.genecards.org/cgi-bin/carddisp.pl?gene=CBS
IL6	Interleukin 6	Protein Coding	58	GC07P022725	21.18998909	https://www.genecards.org/cgi-bin/carddisp.pl?gene=IL6
LDLR	Low Density Lipoprotein Receptor	Protein Coding	58	GC19P011091	20.61796379	https://www.genecards.org/cgi-bin/carddisp.pl?gene=LDLR
UGT1A6	UDP Glucuronosyltransferase Family 1 Member A6	Protein Coding	48	GC02P233691	20.61713219	https://www.genecards.org/cgi-bin/carddisp.pl?gene=UGT1A6
MMUT	Methylmalonyl-CoA Mutase	Protein Coding	52	GC06M049430	20.58363342	https://www.genecards.org/cgi-bin/carddisp.pl?gene=MMUT
CYP2E1	Cytochrome P450 Family 2 Subfamily E Member 1	Protein Coding	52	GC10P133520	20.20150566	https://www.genecards.org/cgi-bin/carddisp.pl?gene=CYP2E1
MMADHC	Metabolism Of Cobalamin Associated D	Protein Coding	49	GC02M149569	20.19102097	https://www.genecards.org/cgi-bin/carddisp.pl?gene=MMADHC
PPARA	Peroxisome Proliferator Activated Receptor Alpha	Protein Coding	51	GC22P046150	20.11677551	https://www.genecards.org/cgi-bin/carddisp.pl?gene=PPARA
CYP1A1	Cytochrome P450 Family 1 Subfamily A Member 1	Protein Coding	55	GC15M074719	20.05525208	https://www.genecards.org/cgi-bin/carddisp.pl?gene=CYP1A1
GHRL	Ghrelin And Obestatin Prepropeptide	Protein Coding	49	GC03M010285	19.98128319	https://www.genecards.org/cgi-bin/carddisp.pl?gene=GHRL
CYP2B6	Cytochrome P450 Family 2 Subfamily B Member 6	Protein Coding	52	GC19P040991	19.42760658	https://www.genecards.org/cgi-bin/carddisp.pl?gene=CYP2B6
UGT1A8	UDP Glucuronosyltransferase Family 1 Member A8	Protein Coding	43	GC02P233618	19.40187645	https://www.genecards.org/cgi-bin/carddisp.pl?gene=UGT1A8
ALB	Albumin	Protein Coding	56	GC04P073397	19.35175705	https://www.genecards.org/cgi-bin/carddisp.pl?gene=ALB
GCDH	Glutaryl-CoA Dehydrogenase	Protein Coding	52	GC19P012891	18.90274048	https://www.genecards.org/cgi-bin/carddisp.pl?gene=GCDH
LIPC	Lipase C, Hepatic Type	Protein Coding	52	GC15P058410	18.80058479	https://www.genecards.org/cgi-bin/carddisp.pl?gene=LIPC
OTC	Ornithine Transcarbamylase	Protein Coding	52	GC0XP038353	18.7774601	https://www.genecards.org/cgi-bin/carddisp.pl?gene=OTC
UGT1A9	UDP Glucuronosyltransferase Family 1 Member A9	Protein Coding	51	GC02P233671	18.57550812	https://www.genecards.org/cgi-bin/carddisp.pl?gene=UGT1A9
GGT1	Gamma-Glutamyltransferase 1	Protein Coding	56	GC22P024583	18.48723602	https://www.genecards.org/cgi-bin/carddisp.pl?gene=GGT1
IGF1	Insulin Like Growth Factor 1	Protein Coding	55	GC12M102395	18.44052315	https://www.genecards.org/cgi-bin/carddisp.pl?gene=IGF1
CYP2C8	Cytochrome P450 Family 2 Subfamily C Member 8	Protein Coding	52	GC10M095038	18.29910088	https://www.genecards.org/cgi-bin/carddisp.pl?gene=CYP2C8
GCK	Glucokinase	Protein Coding	56	GC07M044595	18.27826118	https://www.genecards.org/cgi-bin/carddisp.pl?gene=GCK
PPARGC1A	PPARG Coactivator 1 Alpha	Protein Coding	53	GC04M023755	18.04429245	https://www.genecards.org/cgi-bin/carddisp.pl?gene=PPARGC1A
HMGCL	3-Hydroxy-3-Methylglutaryl-CoA Lyase	Protein Coding	51	GC01M023801	18.01883888	https://www.genecards.org/cgi-bin/carddisp.pl?gene=HMGCL
ABCG8	ATP Binding Cassette Subfamily G Member 8	Protein Coding	50	GC02P043828	17.43585205	https://www.genecards.org/cgi-bin/carddisp.pl?gene=ABCG8
SFTPC	Surfactant Protein C	Protein Coding	48	GC08P022156	17.23979568	https://www.genecards.org/cgi-bin/carddisp.pl?gene=SFTPC
AKT1	AKT Serine/Threonine Kinase 1	Protein Coding	61	GC14M104769	17.23393059	https://www.genecards.org/cgi-bin/carddisp.pl?gene=AKT1
MMAA	Metabolism Of Cobalamin Associated A	Protein Coding	47	GC04P145610	17.09448242	https://www.genecards.org/cgi-bin/carddisp.pl?gene=MMAA
UGT1A7	UDP Glucuronosyltransferase Family 1 Member A7	Protein Coding	47	GC02P233681	16.9906292	https://www.genecards.org/cgi-bin/carddisp.pl?gene=UGT1A7
DYRK1B	Dual Specificity Tyrosine Phosphorylation Regulated Kinase 1B	Protein Coding	53	GC19M039825	16.97610664	https://www.genecards.org/cgi-bin/carddisp.pl?gene=DYRK1B
CRP	C-Reactive Protein	Protein Coding	53	GC01M159729	16.95033073	https://www.genecards.org/cgi-bin/carddisp.pl?gene=CRP
CYP3A5	Cytochrome P450 Family 3 Subfamily A Member 5	Protein Coding	51	GC07M099648	16.92922974	https://www.genecards.org/cgi-bin/carddisp.pl?gene=CYP3A5
ABCA3	ATP Binding Cassette Subfamily A Member 3	Protein Coding	55	GC16M002275	16.82096672	https://www.genecards.org/cgi-bin/carddisp.pl?gene=ABCA3
PAH	Phenylalanine Hydroxylase	Protein Coding	55	GC12M102836	16.59954071	https://www.genecards.org/cgi-bin/carddisp.pl?gene=PAH
INSR	Insulin Receptor	Protein Coding	60	GC19M007112	16.56747627	https://www.genecards.org/cgi-bin/carddisp.pl?gene=INSR
TPMT	Thiopurine S-Methyltransferase	Protein Coding	53	GC06M018128	16.51532364	https://www.genecards.org/cgi-bin/carddisp.pl?gene=TPMT
SLC19A3	Solute Carrier Family 19 Member 3	Protein Coding	52	GC02M227685	16.5004406	https://www.genecards.org/cgi-bin/carddisp.pl?gene=SLC19A3
UGT1A10	UDP Glucuronosyltransferase Family 1 Member A10	Protein Coding	48	GC02P233636	16.48505592	https://www.genecards.org/cgi-bin/carddisp.pl?gene=UGT1A10
HADHA	Hydroxyacyl-CoA Dehydrogenase Trifunctional Multienzyme Complex Subunit Alpha	Protein Coding	52	GC02M026190	16.30785751	https://www.genecards.org/cgi-bin/carddisp.pl?gene=HADHA
TP53	Tumor Protein P53	Protein Coding	60	GC17M007661	16.23350525	https://www.genecards.org/cgi-bin/carddisp.pl?gene=TP53
SLC34A1	Solute Carrier Family 34 Member 1	Protein Coding	51	GC05P177664	16.20284462	https://www.genecards.org/cgi-bin/carddisp.pl?gene=SLC34A1
APOA1	Apolipoprotein A1	Protein Coding	57	GC11M116835	16.17823219	https://www.genecards.org/cgi-bin/carddisp.pl?gene=APOA1
ETFDH	Electron Transfer Flavoprotein Dehydrogenase	Protein Coding	52	GC04P158672	16.17422676	https://www.genecards.org/cgi-bin/carddisp.pl?gene=ETFDH
TPK1	Thiamin Pyrophosphokinase 1	Protein Coding	52	GC07M144451	16.09885216	https://www.genecards.org/cgi-bin/carddisp.pl?gene=TPK1
XDH	Xanthine Dehydrogenase	Protein Coding	54	GC02M031334	16.0970192	https://www.genecards.org/cgi-bin/carddisp.pl?gene=XDH
PCCB	Propionyl-CoA Carboxylase Subunit Beta	Protein Coding	53	GC03P136250	16.07888222	https://www.genecards.org/cgi-bin/carddisp.pl?gene=PCCB
UGT1A3	UDP Glucuronosyltransferase Family 1 Member A3	Protein Coding	44	GC02P233729	16.04094696	https://www.genecards.org/cgi-bin/carddisp.pl?gene=UGT1A3
PRODH	Proline Dehydrogenase 1	Protein Coding	52	GC22M018912	15.90780258	https://www.genecards.org/cgi-bin/carddisp.pl?gene=PRODH
SLC2A1	Solute Carrier Family 2 Member 1	Protein Coding	60	GC01M042925	15.85457134	https://www.genecards.org/cgi-bin/carddisp.pl?gene=SLC2A1
HNF4A	Hepatocyte Nuclear Factor 4 Alpha	Protein Coding	56	GC20P044355	15.83894253	https://www.genecards.org/cgi-bin/carddisp.pl?gene=HNF4A
TNF	Tumor Necrosis Factor	Protein Coding	59	GC06P092154	15.79851151	https://www.genecards.org/cgi-bin/carddisp.pl?gene=TNF
BTD	Biotinidase	Protein Coding	52	GC03P017386	15.78329086	https://www.genecards.org/cgi-bin/carddisp.pl?gene=BTD
ACE	Angiotensin I Converting Enzyme	Protein Coding	59	GC17P063477	15.74264431	https://www.genecards.org/cgi-bin/carddisp.pl?gene=ACE
UGT1A4	UDP Glucuronosyltransferase Family 1 Member A4	Protein Coding	49	GC02P233718	15.67055798	https://www.genecards.org/cgi-bin/carddisp.pl?gene=UGT1A4
PC	Pyruvate Carboxylase	Protein Coding	53	GC11M066848	15.59237576	https://www.genecards.org/cgi-bin/carddisp.pl?gene=PC
CPT1A	Carnitine Palmitoyltransferase 1A	Protein Coding	55	GC11M068754	15.57956696	https://www.genecards.org/cgi-bin/carddisp.pl?gene=CPT1A
HSD11B1	Hydroxysteroid 11-Beta Dehydrogenase 1	Protein Coding	58	GC01P209686	15.55869102	https://www.genecards.org/cgi-bin/carddisp.pl?gene=HSD11B1
GPT	Glutamic--Pyruvic Transaminase	Protein Coding	48	GC08P144502	15.50232983	https://www.genecards.org/cgi-bin/carddisp.pl?gene=GPT
SLC25A13	Solute Carrier Family 25 Member 13	Protein Coding	53	GC07M096120	15.45600891	https://www.genecards.org/cgi-bin/carddisp.pl?gene=SLC25A13
SLC25A19	Solute Carrier Family 25 Member 19	Protein Coding	49	GC17M075273	15.38997841	https://www.genecards.org/cgi-bin/carddisp.pl?gene=SLC25A19
ACADS	Acyl-CoA Dehydrogenase Short Chain	Protein Coding	52	GC12P126959	15.20834255	https://www.genecards.org/cgi-bin/carddisp.pl?gene=ACADS
CYP7A1	Cytochrome P450 Family 7 Subfamily A Member 1	Protein Coding	49	GC08M058476	15.18460941	https://www.genecards.org/cgi-bin/carddisp.pl?gene=CYP7A1
RETN	Resistin	Protein Coding	49	GC19P007669	15.18143272	https://www.genecards.org/cgi-bin/carddisp.pl?gene=RETN
CYP1B1	Cytochrome P450 Family 1 Subfamily B Member 1	Protein Coding	54	GC02M038066	15.08375835	https://www.genecards.org/cgi-bin/carddisp.pl?gene=CYP1B1
IRS1	Insulin Receptor Substrate 1	Protein Coding	53	GC02M226731	15.07019043	https://www.genecards.org/cgi-bin/carddisp.pl?gene=IRS1
MMAB	Metabolism Of Cobalamin Associated B	Protein Coding	51	GC12M109553	15.03784847	https://www.genecards.org/cgi-bin/carddisp.pl?gene=MMAB
ABCD4	ATP Binding Cassette Subfamily D Member 4	Protein Coding	50	GC14M074285	14.95153809	https://www.genecards.org/cgi-bin/carddisp.pl?gene=ABCD4
FH	Fumarate Hydratase	Protein Coding	53	GC01M241499	14.94271374	https://www.genecards.org/cgi-bin/carddisp.pl?gene=FH
LEPR	Leptin Receptor	Protein Coding	57	GC01P065421	14.88936329	https://www.genecards.org/cgi-bin/carddisp.pl?gene=LEPR
HSD17B10	Hydroxysteroid 17-Beta Dehydrogenase 10	Protein Coding	53	GC0XM053431	14.88229179	https://www.genecards.org/cgi-bin/carddisp.pl?gene=HSD17B10
ACADVL	Acyl-CoA Dehydrogenase Very Long Chain	Protein Coding	51	GC17P007219	14.85253525	https://www.genecards.org/cgi-bin/carddisp.pl?gene=ACADVL
DPYD	Dihydropyrimidine Dehydrogenase	Protein Coding	59	GC01M097015	14.72998905	https://www.genecards.org/cgi-bin/carddisp.pl?gene=DPYD
GALT	Galactose-1-Phosphate Uridylyltransferase	Protein Coding	53	GC09P048949	14.68600559	https://www.genecards.org/cgi-bin/carddisp.pl?gene=GALT
AHCY	Adenosylhomocysteinase	Protein Coding	56	GC20M034942	14.6750536	https://www.genecards.org/cgi-bin/carddisp.pl?gene=AHCY
MAT1A	Methionine Adenosyltransferase 1A	Protein Coding	52	GC10M080271	14.67463398	https://www.genecards.org/cgi-bin/carddisp.pl?gene=MAT1A
PNPO	Pyridoxamine 5'-Phosphate Oxidase	Protein Coding	52	GC17P047941	14.62447739	https://www.genecards.org/cgi-bin/carddisp.pl?gene=PNPO
LMNA	Lamin A/C	Protein Coding	56	GC01P156082	14.59187794	https://www.genecards.org/cgi-bin/carddisp.pl?gene=LMNA
GCG	Glucagon	Protein Coding	48	GC02M162142	14.49003983	https://www.genecards.org/cgi-bin/carddisp.pl?gene=GCG
FBP1	Fructose-Bisphosphatase 1	Protein Coding	56	GC09M094603	14.46746349	https://www.genecards.org/cgi-bin/carddisp.pl?gene=FBP1
ADSL	Adenylosuccinate Lyase	Protein Coding	54	GC22P040346	14.41855812	https://www.genecards.org/cgi-bin/carddisp.pl?gene=ADSL
HSD11B2	Hydroxysteroid 11-Beta Dehydrogenase 2	Protein Coding	52	GC16P067433	14.41661358	https://www.genecards.org/cgi-bin/carddisp.pl?gene=HSD11B2
AGXT	Alanine--Glyoxylate Aminotransferase	Protein Coding	52	GC02P240868	14.41539001	https://www.genecards.org/cgi-bin/carddisp.pl?gene=AGXT
CPT2	Carnitine Palmitoyltransferase 2	Protein Coding	56	GC01P053196	14.35735607	https://www.genecards.org/cgi-bin/carddisp.pl?gene=CPT2
HPD	4-Hydroxyphenylpyruvate Dioxygenase	Protein Coding	52	GC12M121839	14.33704662	https://www.genecards.org/cgi-bin/carddisp.pl?gene=HPD
CELA2A	Chymotrypsin Like Elastase 2A	Protein Coding	48	GC01P015456	14.33322239	https://www.genecards.org/cgi-bin/carddisp.pl?gene=CELA2A
FAH	Fumarylacetoacetate Hydrolase	Protein Coding	53	GC15P080152	14.30295467	https://www.genecards.org/cgi-bin/carddisp.pl?gene=FAH
SLC2A4	Solute Carrier Family 2 Member 4	Protein Coding	52	GC17P011713	14.24739838	https://www.genecards.org/cgi-bin/carddisp.pl?gene=SLC2A4
PCCA	Propionyl-CoA Carboxylase Subunit Alpha	Protein Coding	53	GC13P100089	14.22082043	https://www.genecards.org/cgi-bin/carddisp.pl?gene=PCCA
G6PC1	Glucose-6-Phosphatase Catalytic Subunit 1	Protein Coding	51	GC17P063334	14.16791058	https://www.genecards.org/cgi-bin/carddisp.pl?gene=G6PC1
FLAD1	Flavin Adenine Dinucleotide Synthetase 1	Protein Coding	47	GC01P154983	14.14141369	https://www.genecards.org/cgi-bin/carddisp.pl?gene=FLAD1
ASL	Argininosuccinate Lyase	Protein Coding	52	GC07P066075	14.13291931	https://www.genecards.org/cgi-bin/carddisp.pl?gene=ASL
VDR	Vitamin D Receptor	Protein Coding	56	GC12M047841	14.10743809	https://www.genecards.org/cgi-bin/carddisp.pl?gene=VDR
FGF23	Fibroblast Growth Factor 23	Protein Coding	52	GC12M004368	14.09229374	https://www.genecards.org/cgi-bin/carddisp.pl?gene=FGF23
CETP	Cholesteryl Ester Transfer Protein	Protein Coding	53	GC16P056961	14.0016098	https://www.genecards.org/cgi-bin/carddisp.pl?gene=CETP
POMC	Proopiomelanocortin	Protein Coding	55	GC02M025160	13.96008301	https://www.genecards.org/cgi-bin/carddisp.pl?gene=POMC
ENPP1	Ectonucleotide Pyrophosphatase/Phosphodiesterase 1	Protein Coding	56	GC06P131808	13.81276131	https://www.genecards.org/cgi-bin/carddisp.pl?gene=ENPP1
ALDH2	Aldehyde Dehydrogenase 2 Family Member	Protein Coding	57	GC12P111766	13.76788521	https://www.genecards.org/cgi-bin/carddisp.pl?gene=ALDH2
ALDH5A1	Aldehyde Dehydrogenase 5 Family Member A1	Protein Coding	54	GC06P024494	13.76198673	https://www.genecards.org/cgi-bin/carddisp.pl?gene=ALDH5A1
BCKDHB	Branched Chain Keto Acid Dehydrogenase E1 Subunit Beta	Protein Coding	50	GC06P080106	13.73876476	https://www.genecards.org/cgi-bin/carddisp.pl?gene=BCKDHB
CYP17A1	Cytochrome P450 Family 17 Subfamily A Member 1	Protein Coding	55	GC10M102830	13.64811611	https://www.genecards.org/cgi-bin/carddisp.pl?gene=CYP17A1
LCAT	Lecithin-Cholesterol Acyltransferase	Protein Coding	54	GC16M067939	13.60109901	https://www.genecards.org/cgi-bin/carddisp.pl?gene=LCAT
BGLAP	Bone Gamma-Carboxyglutamate Protein	Protein Coding	46	GC01P156242	13.50102329	https://www.genecards.org/cgi-bin/carddisp.pl?gene=BGLAP
GSTM1	Glutathione S-Transferase Mu 1	Protein Coding	49	GC01P109687	13.36630821	https://www.genecards.org/cgi-bin/carddisp.pl?gene=GSTM1
ABCA1	ATP Binding Cassette Subfamily A Member 1	Protein Coding	55	GC09M104781	13.34004784	https://www.genecards.org/cgi-bin/carddisp.pl?gene=ABCA1
UGT1A5	UDP Glucuronosyltransferase Family 1 Member A5	Protein Coding	40	GC02P233712	13.29766655	https://www.genecards.org/cgi-bin/carddisp.pl?gene=UGT1A5
MTHFD1	Methylenetetrahydrofolate Dehydrogenase, Cyclohydrolase And Formyltetrahydrofolate Synthetase 1	Protein Coding	52	GC14P064388	13.23420238	https://www.genecards.org/cgi-bin/carddisp.pl?gene=MTHFD1
ASS1	Argininosuccinate Synthase 1	Protein Coding	56	GC09P130444	13.21944141	https://www.genecards.org/cgi-bin/carddisp.pl?gene=ASS1
APOC3	Apolipoprotein C3	Protein Coding	52	GC11P116829	13.19392109	https://www.genecards.org/cgi-bin/carddisp.pl?gene=APOC3
CYP27B1	Cytochrome P450 Family 27 Subfamily B Member 1	Protein Coding	52	GC12M057790	13.11679554	https://www.genecards.org/cgi-bin/carddisp.pl?gene=CYP27B1
PPARD	Peroxisome Proliferator Activated Receptor Delta	Protein Coding	52	GC06P092273	13.10954762	https://www.genecards.org/cgi-bin/carddisp.pl?gene=PPARD
PCSK9	Proprotein Convertase Subtilisin/Kexin Type 9	Protein Coding	57	GC01P055039	13.09737587	https://www.genecards.org/cgi-bin/carddisp.pl?gene=PCSK9
SIRT1	Sirtuin 1	Protein Coding	56	GC10P067884	13.07799053	https://www.genecards.org/cgi-bin/carddisp.pl?gene=SIRT1
IVD	Isovaleryl-CoA Dehydrogenase	Protein Coding	51	GC15P040405	13.03883266	https://www.genecards.org/cgi-bin/carddisp.pl?gene=IVD
UCP2	Uncoupling Protein 2	Protein Coding	52	GC11M073974	13.02137089	https://www.genecards.org/cgi-bin/carddisp.pl?gene=UCP2
LDHA	Lactate Dehydrogenase A	Protein Coding	57	GC11P018394	13.00032616	https://www.genecards.org/cgi-bin/carddisp.pl?gene=LDHA
CES1	Carboxylesterase 1	Protein Coding	55	GC16M055836	12.95851231	https://www.genecards.org/cgi-bin/carddisp.pl?gene=CES1
GSS	Glutathione Synthetase	Protein Coding	53	GC20M034928	12.93720722	https://www.genecards.org/cgi-bin/carddisp.pl?gene=GSS
MLYCD	Malonyl-CoA Decarboxylase	Protein Coding	48	GC16P083899	12.87160397	https://www.genecards.org/cgi-bin/carddisp.pl?gene=MLYCD
HPRT1	Hypoxanthine Phosphoribosyltransferase 1	Protein Coding	55	GC0XP134460	12.81024361	https://www.genecards.org/cgi-bin/carddisp.pl?gene=HPRT1
SLC16A1	Solute Carrier Family 16 Member 1	Protein Coding	54	GC01M113013	12.79132557	https://www.genecards.org/cgi-bin/carddisp.pl?gene=SLC16A1
CYP19A1	Cytochrome P450 Family 19 Subfamily A Member 1	Protein Coding	55	GC15M051208	12.77512932	https://www.genecards.org/cgi-bin/carddisp.pl?gene=CYP19A1
HIF1A	Hypoxia Inducible Factor 1 Subunit Alpha	Protein Coding	54	GC14P061695	12.76834679	https://www.genecards.org/cgi-bin/carddisp.pl?gene=HIF1A
HMGCR	3-Hydroxy-3-Methylglutaryl-CoA Reductase	Protein Coding	53	GC05P075336	12.75339603	https://www.genecards.org/cgi-bin/carddisp.pl?gene=HMGCR
HADH	Hydroxyacyl-CoA Dehydrogenase	Protein Coding	54	GC04P107989	12.71792698	https://www.genecards.org/cgi-bin/carddisp.pl?gene=HADH
ETFA	Electron Transfer Flavoprotein Subunit Alpha	Protein Coding	52	GC15M122358	12.68095112	https://www.genecards.org/cgi-bin/carddisp.pl?gene=ETFA
ADRB3	Adrenoceptor Beta 3	Protein Coding	51	GC08M037962	12.63915539	https://www.genecards.org/cgi-bin/carddisp.pl?gene=ADRB3
PSAP	Prosaposin	Protein Coding	54	GC10M071816	12.61387253	https://www.genecards.org/cgi-bin/carddisp.pl?gene=PSAP
GSTP1	Glutathione S-Transferase Pi 1	Protein Coding	57	GC11P067583	12.60017204	https://www.genecards.org/cgi-bin/carddisp.pl?gene=GSTP1
CD36	CD36 Molecule	Protein Coding	56	GC07P080369	12.59338284	https://www.genecards.org/cgi-bin/carddisp.pl?gene=CD36
PTH	Parathyroid Hormone	Protein Coding	52	GC11M013492	12.57910538	https://www.genecards.org/cgi-bin/carddisp.pl?gene=PTH
CYP11A1	Cytochrome P450 Family 11 Subfamily A Member 1	Protein Coding	54	GC15M074337	12.53944683	https://www.genecards.org/cgi-bin/carddisp.pl?gene=CYP11A1
G6PD	Glucose-6-Phosphate Dehydrogenase	Protein Coding	57	GC0XM154562	12.52441311	https://www.genecards.org/cgi-bin/carddisp.pl?gene=G6PD
SREBF1	Sterol Regulatory Element Binding Transcription Factor 1	Protein Coding	53	GC17M017810	12.51405239	https://www.genecards.org/cgi-bin/carddisp.pl?gene=SREBF1
GATM	Glycine Amidinotransferase	Protein Coding	52	GC15M045361	12.49741745	https://www.genecards.org/cgi-bin/carddisp.pl?gene=GATM
UCP3	Uncoupling Protein 3	Protein Coding	49	GC11M074000	12.47007275	https://www.genecards.org/cgi-bin/carddisp.pl?gene=UCP3
ARG1	Arginase 1	Protein Coding	56	GC06P131473	12.39551449	https://www.genecards.org/cgi-bin/carddisp.pl?gene=ARG1
SLCO1B1	Solute Carrier Organic Anion Transporter Family Member 1B1	Protein Coding	55	GC12P023907	12.35751438	https://www.genecards.org/cgi-bin/carddisp.pl?gene=SLCO1B1
HLCS	Holocarboxylase Synthetase	Protein Coding	48	GC21M036750	12.34117413	https://www.genecards.org/cgi-bin/carddisp.pl?gene=HLCS
CPS1	Carbamoyl-Phosphate Synthase 1	Protein Coding	55	GC02P210477	12.28752613	https://www.genecards.org/cgi-bin/carddisp.pl?gene=CPS1
SERPINE1	Serpin Family E Member 1	Protein Coding	57	GC07P101127	12.26260757	https://www.genecards.org/cgi-bin/carddisp.pl?gene=SERPINE1
ADA	Adenosine Deaminase	Protein Coding	57	GC20M044620	12.25109005	https://www.genecards.org/cgi-bin/carddisp.pl?gene=ADA
AUH	AU RNA Binding Methylglutaconyl-CoA Hydratase	Protein Coding	49	GC09M091213	12.24048519	https://www.genecards.org/cgi-bin/carddisp.pl?gene=AUH
IL1B	Interleukin 1 Beta	Protein Coding	54	GC02M112829	12.2308836	https://www.genecards.org/cgi-bin/carddisp.pl?gene=IL1B
SMPD1	Sphingomyelin Phosphodiesterase 1	Protein Coding	56	GC11P006390	12.20363998	https://www.genecards.org/cgi-bin/carddisp.pl?gene=SMPD1
PON1	Paraoxonase 1	Protein Coding	55	GC07M095297	12.15706062	https://www.genecards.org/cgi-bin/carddisp.pl?gene=PON1
NAT2	N-Acetyltransferase 2	Protein Coding	47	GC08P018391	12.14486408	https://www.genecards.org/cgi-bin/carddisp.pl?gene=NAT2
NPC1	NPC Intracellular Cholesterol Transporter 1	Protein Coding	56	GC18M023506	12.13378048	https://www.genecards.org/cgi-bin/carddisp.pl?gene=NPC1
SLC7A7	Solute Carrier Family 7 Member 7	Protein Coding	52	GC14M022773	12.1281004	https://www.genecards.org/cgi-bin/carddisp.pl?gene=SLC7A7
BCS1L	BCS1 Homolog, Ubiquinol-Cytochrome C Reductase Complex Chaperone	Protein Coding	51	GC02P218658	12.11805153	https://www.genecards.org/cgi-bin/carddisp.pl?gene=BCS1L
NR3C1	Nuclear Receptor Subfamily 3 Group C Member 1	Protein Coding	56	GC05M143277	12.07597351	https://www.genecards.org/cgi-bin/carddisp.pl?gene=NR3C1
GK	Glycerol Kinase	Protein Coding	52	GC0XP031103	12.05304718	https://www.genecards.org/cgi-bin/carddisp.pl?gene=GK
REN	Renin	Protein Coding	55	GC01M204154	12.0453577	https://www.genecards.org/cgi-bin/carddisp.pl?gene=REN
PNP	Purine Nucleoside Phosphorylase	Protein Coding	56	GC14P034354	12.0388546	https://www.genecards.org/cgi-bin/carddisp.pl?gene=PNP
OGDH	Oxoglutarate Dehydrogenase	Protein Coding	53	GC07P044606	12.03561306	https://www.genecards.org/cgi-bin/carddisp.pl?gene=OGDH
NR1I2	Nuclear Receptor Subfamily 1 Group I Member 2	Protein Coding	51	GC03P119780	12.00015831	https://www.genecards.org/cgi-bin/carddisp.pl?gene=NR1I2
VKORC1	Vitamin K Epoxide Reductase Complex Subunit 1	Protein Coding	54	GC16M038547	11.99069595	https://www.genecards.org/cgi-bin/carddisp.pl?gene=VKORC1
NAGS	N-Acetylglutamate Synthase	Protein Coding	47	GC17P044004	11.95706272	https://www.genecards.org/cgi-bin/carddisp.pl?gene=NAGS
CYP21A2	Cytochrome P450 Family 21 Subfamily A Member 2	Protein Coding	51	GC06P092176	11.91887569	https://www.genecards.org/cgi-bin/carddisp.pl?gene=CYP21A2
SLC2A2	Solute Carrier Family 2 Member 2	Protein Coding	56	GC03M170996	11.91418839	https://www.genecards.org/cgi-bin/carddisp.pl?gene=SLC2A2
COX5A	Cytochrome C Oxidase Subunit 5A	Protein Coding	50	GC15M074919	11.89727688	https://www.genecards.org/cgi-bin/carddisp.pl?gene=COX5A
SLC25A42	Solute Carrier Family 25 Member 42	Protein Coding	44	GC19P019063	11.86512375	https://www.genecards.org/cgi-bin/carddisp.pl?gene=SLC25A42
SHBG	Sex Hormone Binding Globulin	Protein Coding	48	GC17P007613	11.85136223	https://www.genecards.org/cgi-bin/carddisp.pl?gene=SHBG
SUOX	Sulfite Oxidase	Protein Coding	51	GC12P055997	11.83436394	https://www.genecards.org/cgi-bin/carddisp.pl?gene=SUOX
APRT	Adenine Phosphoribosyltransferase	Protein Coding	52	GC16M088810	11.81908703	https://www.genecards.org/cgi-bin/carddisp.pl?gene=APRT
CA5A	Carbonic Anhydrase 5A	Protein Coding	50	GC16M087882	11.80470085	https://www.genecards.org/cgi-bin/carddisp.pl?gene=CA5A
LIPE	Lipase E, Hormone Sensitive Type	Protein Coding	54	GC19M042401	11.80046368	https://www.genecards.org/cgi-bin/carddisp.pl?gene=LIPE
PDHA1	Pyruvate Dehydrogenase E1 Subunit Alpha 1	Protein Coding	54	GC0XP019343	11.79228401	https://www.genecards.org/cgi-bin/carddisp.pl?gene=PDHA1
SLC4A1	Solute Carrier Family 4 Member 1 (Diego Blood Group)	Protein Coding	54	GC17M051897	11.75486851	https://www.genecards.org/cgi-bin/carddisp.pl?gene=SLC4A1
GAMT	Guanidinoacetate N-Methyltransferase	Protein Coding	52	GC19M001397	11.72480965	https://www.genecards.org/cgi-bin/carddisp.pl?gene=GAMT
HADHB	Hydroxyacyl-CoA Dehydrogenase Trifunctional Multienzyme Complex Subunit Beta	Protein Coding	54	GC02P026243	11.70080662	https://www.genecards.org/cgi-bin/carddisp.pl?gene=HADHB
LPIN1	Lipin 1	Protein Coding	54	GC02P011677	11.6850214	https://www.genecards.org/cgi-bin/carddisp.pl?gene=LPIN1
MCEE	Methylmalonyl-CoA Epimerase	Protein Coding	47	GC02M071110	11.66503429	https://www.genecards.org/cgi-bin/carddisp.pl?gene=MCEE
SLC17A5	Solute Carrier Family 17 Member 5	Protein Coding	51	GC06M073593	11.66288567	https://www.genecards.org/cgi-bin/carddisp.pl?gene=SLC17A5
NR1H4	Nuclear Receptor Subfamily 1 Group H Member 4	Protein Coding	55	GC12P100473	11.65451813	https://www.genecards.org/cgi-bin/carddisp.pl?gene=NR1H4
ETFB	Electron Transfer Flavoprotein Subunit Beta	Protein Coding	50	GC19M051345	11.65277195	https://www.genecards.org/cgi-bin/carddisp.pl?gene=ETFB
SLC22A5	Solute Carrier Family 22 Member 5	Protein Coding	53	GC05P132369	11.64839268	https://www.genecards.org/cgi-bin/carddisp.pl?gene=SLC22A5
EPHX1	Epoxide Hydrolase 1	Protein Coding	52	GC01P225810	11.63753986	https://www.genecards.org/cgi-bin/carddisp.pl?gene=EPHX1
HFE	Homeostatic Iron Regulator	Protein Coding	52	GC06P026087	11.6329546	https://www.genecards.org/cgi-bin/carddisp.pl?gene=HFE
AMPD1	Adenosine Monophosphate Deaminase 1	Protein Coding	52	GC01M114673	11.62709808	https://www.genecards.org/cgi-bin/carddisp.pl?gene=AMPD1
CASR	Calcium Sensing Receptor	Protein Coding	57	GC03P122183	11.62453651	https://www.genecards.org/cgi-bin/carddisp.pl?gene=CASR
KHK	Ketohexokinase	Protein Coding	52	GC02P027086	11.61010456	https://www.genecards.org/cgi-bin/carddisp.pl?gene=KHK
LMBRD1	LMBR1 Domain Containing 1	Protein Coding	47	GC06M072251	11.60384083	https://www.genecards.org/cgi-bin/carddisp.pl?gene=LMBRD1
CP	Ceruloplasmin	Protein Coding	55	GC03M149162	11.59151649	https://www.genecards.org/cgi-bin/carddisp.pl?gene=CP
POLG	DNA Polymerase Gamma, Catalytic Subunit	Protein Coding	53	GC15M122742	11.566082	https://www.genecards.org/cgi-bin/carddisp.pl?gene=POLG
KLHL3	Kelch Like Family Member 3	Protein Coding	47	GC05M137617	11.53245544	https://www.genecards.org/cgi-bin/carddisp.pl?gene=KLHL3
COMT	Catechol-O-Methyltransferase	Protein Coding	59	GC22P019941	11.52920437	https://www.genecards.org/cgi-bin/carddisp.pl?gene=COMT
GLDC	Glycine Decarboxylase	Protein Coding	53	GC09M006522	11.4936533	https://www.genecards.org/cgi-bin/carddisp.pl?gene=GLDC
POR	Cytochrome P450 Oxidoreductase	Protein Coding	56	GC07P075899	11.4838953	https://www.genecards.org/cgi-bin/carddisp.pl?gene=POR
PRKAA1	Protein Kinase AMP-Activated Catalytic Subunit Alpha 1	Protein Coding	54	GC05M040759	11.46505737	https://www.genecards.org/cgi-bin/carddisp.pl?gene=PRKAA1
PYGM	Glycogen Phosphorylase, Muscle Associated	Protein Coding	53	GC11M064746	11.44968891	https://www.genecards.org/cgi-bin/carddisp.pl?gene=PYGM
HCFC1	Host Cell Factor C1	Protein Coding	53	GC0XM153947	11.43915939	https://www.genecards.org/cgi-bin/carddisp.pl?gene=HCFC1
PRKAA2	Protein Kinase AMP-Activated Catalytic Subunit Alpha 2	Protein Coding	57	GC01P056645	11.43442345	https://www.genecards.org/cgi-bin/carddisp.pl?gene=PRKAA2
HIBCH	3-Hydroxyisobutyryl-CoA Hydrolase	Protein Coding	50	GC02M190189	11.40911865	https://www.genecards.org/cgi-bin/carddisp.pl?gene=HIBCH
NR1H2	Nuclear Receptor Subfamily 1 Group H Member 2	Protein Coding	53	GC19P050329	11.38535309	https://www.genecards.org/cgi-bin/carddisp.pl?gene=NR1H2
CTH	Cystathionine Gamma-Lyase	Protein Coding	56	GC01P070411	11.34558201	https://www.genecards.org/cgi-bin/carddisp.pl?gene=CTH
F2	Coagulation Factor II, Thrombin	Protein Coding	56	GC11P046720	11.33425617	https://www.genecards.org/cgi-bin/carddisp.pl?gene=F2
NOS3	Nitric Oxide Synthase 3	Protein Coding	56	GC07P150990	11.33174992	https://www.genecards.org/cgi-bin/carddisp.pl?gene=NOS3
IL10	Interleukin 10	Protein Coding	55	GC01M206767	11.306777	https://www.genecards.org/cgi-bin/carddisp.pl?gene=IL10
APOA5	Apolipoprotein A5	Protein Coding	51	GC11M116789	11.28788853	https://www.genecards.org/cgi-bin/carddisp.pl?gene=APOA5
MPV17	Mitochondrial Inner Membrane Protein MPV17	Protein Coding	48	GC02M027309	11.23319817	https://www.genecards.org/cgi-bin/carddisp.pl?gene=MPV17
CLCNKB	Chloride Voltage-Gated Channel Kb	Protein Coding	50	GC01P016055	11.1992569	https://www.genecards.org/cgi-bin/carddisp.pl?gene=CLCNKB
ALDOB	Aldolase, Fructose-Bisphosphate B	Protein Coding	52	GC09M101420	11.1755476	https://www.genecards.org/cgi-bin/carddisp.pl?gene=ALDOB
CUBN	Cubilin	Protein Coding	52	GC10M016824	11.14374065	https://www.genecards.org/cgi-bin/carddisp.pl?gene=CUBN
SFTPB	Surfactant Protein B	Protein Coding	51	GC02M085657	11.13754368	https://www.genecards.org/cgi-bin/carddisp.pl?gene=SFTPB
TAT	Tyrosine Aminotransferase	Protein Coding	52	GC16M071565	11.12251568	https://www.genecards.org/cgi-bin/carddisp.pl?gene=TAT
FASN	Fatty Acid Synthase	Protein Coding	55	GC17M082078	11.10604763	https://www.genecards.org/cgi-bin/carddisp.pl?gene=FASN
MC4R	Melanocortin 4 Receptor	Protein Coding	53	GC18M060371	11.09959984	https://www.genecards.org/cgi-bin/carddisp.pl?gene=MC4R
F12	Coagulation Factor XII	Protein Coding	56	GC05M177402	11.09865665	https://www.genecards.org/cgi-bin/carddisp.pl?gene=F12
DDC	Dopa Decarboxylase	Protein Coding	57	GC07M050458	11.08707809	https://www.genecards.org/cgi-bin/carddisp.pl?gene=DDC
PNPLA8	Patatin Like Phospholipase Domain Containing 8	Protein Coding	49	GC07M108470	11.07655716	https://www.genecards.org/cgi-bin/carddisp.pl?gene=PNPLA8
DHFR	Dihydrofolate Reductase	Protein Coding	55	GC05M080626	11.06748867	https://www.genecards.org/cgi-bin/carddisp.pl?gene=DHFR
ADK	Adenosine Kinase	Protein Coding	57	GC10P074244	11.06642246	https://www.genecards.org/cgi-bin/carddisp.pl?gene=ADK
GBA1	Glucosylceramidase Beta 1	Protein Coding	55	GC01M155375	11.00932407	https://www.genecards.org/cgi-bin/carddisp.pl?gene=GBA1
ATP7B	ATPase Copper Transporting Beta	Protein Coding	54	GC13M051930	11.0052309	https://www.genecards.org/cgi-bin/carddisp.pl?gene=ATP7B
ALDH6A1	Aldehyde Dehydrogenase 6 Family Member A1	Protein Coding	52	GC14M074059	10.97676754	https://www.genecards.org/cgi-bin/carddisp.pl?gene=ALDH6A1
DLD	Dihydrolipoamide Dehydrogenase	Protein Coding	56	GC07P107890	10.93042183	https://www.genecards.org/cgi-bin/carddisp.pl?gene=DLD
TCF7L2	Transcription Factor 7 Like 2	Protein Coding	53	GC10P112950	10.91137028	https://www.genecards.org/cgi-bin/carddisp.pl?gene=TCF7L2
MCCC2	Methylcrotonyl-CoA Carboxylase Subunit 2	Protein Coding	51	GC05P073552	10.8999157	https://www.genecards.org/cgi-bin/carddisp.pl?gene=MCCC2
ESR1	Estrogen Receptor 1	Protein Coding	61	GC06P151656	10.86589146	https://www.genecards.org/cgi-bin/carddisp.pl?gene=ESR1
GAA	Alpha Glucosidase	Protein Coding	56	GC17P080101	10.86321259	https://www.genecards.org/cgi-bin/carddisp.pl?gene=GAA
ABCG5	ATP Binding Cassette Subfamily G Member 5	Protein Coding	51	GC02M043806	10.84811115	https://www.genecards.org/cgi-bin/carddisp.pl?gene=ABCG5
ARSA	Arylsulfatase A	Protein Coding	53	GC22M050622	10.83942604	https://www.genecards.org/cgi-bin/carddisp.pl?gene=ARSA
PTEN	Phosphatase And Tensin Homolog	Protein Coding	59	GC10P094594	10.82300282	https://www.genecards.org/cgi-bin/carddisp.pl?gene=PTEN
ABCB1	ATP Binding Cassette Subfamily B Member 1	Protein Coding	57	GC07M087504	10.8199873	https://www.genecards.org/cgi-bin/carddisp.pl?gene=ABCB1
HAMP	Hepcidin Antimicrobial Peptide	Protein Coding	50	GC19P072728	10.81940556	https://www.genecards.org/cgi-bin/carddisp.pl?gene=HAMP
ACAT1	Acetyl-CoA Acetyltransferase 1	Protein Coding	56	GC11P108121	10.81690502	https://www.genecards.org/cgi-bin/carddisp.pl?gene=ACAT1
GALM	Galactose Mutarotase	Protein Coding	52	GC02P038665	10.79706383	https://www.genecards.org/cgi-bin/carddisp.pl?gene=GALM
FTO	FTO Alpha-Ketoglutarate Dependent Dioxygenase	Protein Coding	53	GC16P053873	10.79315186	https://www.genecards.org/cgi-bin/carddisp.pl?gene=FTO
LRPPRC	Leucine Rich Pentatricopeptide Repeat Containing	Protein Coding	49	GC02M043886	10.78831005	https://www.genecards.org/cgi-bin/carddisp.pl?gene=LRPPRC
GSTT1	Glutathione S-Transferase Theta 1	Protein Coding	38	GC22Mi00270	10.76865196	https://www.genecards.org/cgi-bin/carddisp.pl?gene=GSTT1
ATP6V1B1	ATPase H+ Transporting V1 Subunit B1	Protein Coding	51	GC02P070935	10.75119114	https://www.genecards.org/cgi-bin/carddisp.pl?gene=ATP6V1B1
CAT	Catalase	Protein Coding	58	GC11P034460	10.73214531	https://www.genecards.org/cgi-bin/carddisp.pl?gene=CAT
SECISBP2	SECIS Binding Protein 2	Protein Coding	48	GC09P089318	10.71895695	https://www.genecards.org/cgi-bin/carddisp.pl?gene=SECISBP2
BCHE	Butyrylcholinesterase	Protein Coding	57	GC03M165772	10.71375942	https://www.genecards.org/cgi-bin/carddisp.pl?gene=BCHE
CCL2	C-C Motif Chemokine Ligand 2	Protein Coding	56	GC17P034255	10.70173931	https://www.genecards.org/cgi-bin/carddisp.pl?gene=CCL2
STAR	Steroidogenic Acute Regulatory Protein	Protein Coding	51	GC08M038145	10.6890974	https://www.genecards.org/cgi-bin/carddisp.pl?gene=STAR
BCKDHA	Branched Chain Keto Acid Dehydrogenase E1 Subunit Alpha	Protein Coding	51	GC19P072922	10.61704731	https://www.genecards.org/cgi-bin/carddisp.pl?gene=BCKDHA
PRDX1	Peroxiredoxin 1	Protein Coding	56	GC01M045512	10.60585213	https://www.genecards.org/cgi-bin/carddisp.pl?gene=PRDX1
NR3C2	Nuclear Receptor Subfamily 3 Group C Member 2	Protein Coding	52	GC04M148078	10.59740543	https://www.genecards.org/cgi-bin/carddisp.pl?gene=NR3C2
MCCC1	Methylcrotonyl-CoA Carboxylase Subunit 1	Protein Coding	50	GC03M183015	10.58956528	https://www.genecards.org/cgi-bin/carddisp.pl?gene=MCCC1
ACAD9	Acyl-CoA Dehydrogenase Family Member 9	Protein Coding	51	GC03P134980	10.58136845	https://www.genecards.org/cgi-bin/carddisp.pl?gene=ACAD9
SLC19A1	Solute Carrier Family 19 Member 1	Protein Coding	52	GC21M045493	10.56818008	https://www.genecards.org/cgi-bin/carddisp.pl?gene=SLC19A1
PPIG	Peptidylprolyl Isomerase G	Protein Coding	48	GC02P169584	10.5368185	https://www.genecards.org/cgi-bin/carddisp.pl?gene=PPIG
DPP4	Dipeptidyl Peptidase 4	Protein Coding	57	GC02M161992	10.49702358	https://www.genecards.org/cgi-bin/carddisp.pl?gene=DPP4
EHHADH	Enoyl-CoA Hydratase And 3-Hydroxyacyl CoA Dehydrogenase	Protein Coding	50	GC03M185190	10.48944855	https://www.genecards.org/cgi-bin/carddisp.pl?gene=EHHADH
ABCC8	ATP Binding Cassette Subfamily C Member 8	Protein Coding	53	GC11M017392	10.48635483	https://www.genecards.org/cgi-bin/carddisp.pl?gene=ABCC8
GALE	UDP-Galactose-4-Epimerase	Protein Coding	50	GC01M023795	10.47232246	https://www.genecards.org/cgi-bin/carddisp.pl?gene=GALE
CYP24A1	Cytochrome P450 Family 24 Subfamily A Member 1	Protein Coding	53	GC20M054153	10.46473217	https://www.genecards.org/cgi-bin/carddisp.pl?gene=CYP24A1
ALDH4A1	Aldehyde Dehydrogenase 4 Family Member A1	Protein Coding	51	GC01M018871	10.46101856	https://www.genecards.org/cgi-bin/carddisp.pl?gene=ALDH4A1
HMOX1	Heme Oxygenase 1	Protein Coding	59	GC22P035380	10.43384933	https://www.genecards.org/cgi-bin/carddisp.pl?gene=HMOX1
FMO3	Flavin Containing Dimethylaniline Monoxygenase 3	Protein Coding	53	GC01P171090	10.42014408	https://www.genecards.org/cgi-bin/carddisp.pl?gene=FMO3
ACACA	Acetyl-CoA Carboxylase Alpha	Protein Coding	55	GC17M037084	10.41734028	https://www.genecards.org/cgi-bin/carddisp.pl?gene=ACACA
SLC25A15	Solute Carrier Family 25 Member 15	Protein Coding	50	GC13P040789	10.3915596	https://www.genecards.org/cgi-bin/carddisp.pl?gene=SLC25A15
SCNN1A	Sodium Channel Epithelial 1 Subunit Alpha	Protein Coding	55	GC12M006346	10.38956165	https://www.genecards.org/cgi-bin/carddisp.pl?gene=SCNN1A
SOD1	Superoxide Dismutase 1	Protein Coding	60	GC21P031659	10.3344059	https://www.genecards.org/cgi-bin/carddisp.pl?gene=SOD1
GRHPR	Glyoxylate And Hydroxypyruvate Reductase	Protein Coding	53	GC09P049041	10.32642841	https://www.genecards.org/cgi-bin/carddisp.pl?gene=GRHPR
RYR1	Ryanodine Receptor 1	Protein Coding	53	GC19P072806	10.31924534	https://www.genecards.org/cgi-bin/carddisp.pl?gene=RYR1
HGD	Homogentisate 1,2-Dioxygenase	Protein Coding	50	GC03M120628	10.31881523	https://www.genecards.org/cgi-bin/carddisp.pl?gene=HGD
SCNN1G	Sodium Channel Epithelial 1 Subunit Gamma	Protein Coding	53	GC16P023182	10.2920742	https://www.genecards.org/cgi-bin/carddisp.pl?gene=SCNN1G
CYP11B2	Cytochrome P450 Family 11 Subfamily B Member 2	Protein Coding	53	GC08M142910	10.27693367	https://www.genecards.org/cgi-bin/carddisp.pl?gene=CYP11B2
FGF21	Fibroblast Growth Factor 21	Protein Coding	46	GC19P073194	10.25479794	https://www.genecards.org/cgi-bin/carddisp.pl?gene=FGF21
ANGPTL3	Angiopoietin Like 3	Protein Coding	54	GC01P062597	10.24266148	https://www.genecards.org/cgi-bin/carddisp.pl?gene=ANGPTL3
NAMPT	Nicotinamide Phosphoribosyltransferase	Protein Coding	55	GC07M106248	10.22203922	https://www.genecards.org/cgi-bin/carddisp.pl?gene=NAMPT
ALPL	Alkaline Phosphatase, Biomineralization Associated	Protein Coding	58	GC01P021508	10.21870422	https://www.genecards.org/cgi-bin/carddisp.pl?gene=ALPL
TFR2	Transferrin Receptor 2	Protein Coding	52	GC07M100620	10.21673107	https://www.genecards.org/cgi-bin/carddisp.pl?gene=TFR2
AKR1A1	Aldo-Keto Reductase Family 1 Member A1	Protein Coding	51	GC01P045550	10.2065649	https://www.genecards.org/cgi-bin/carddisp.pl?gene=AKR1A1
DHCR7	7-Dehydrocholesterol Reductase	Protein Coding	53	GC11M071428	10.20474339	https://www.genecards.org/cgi-bin/carddisp.pl?gene=DHCR7
MVK	Mevalonate Kinase	Protein Coding	54	GC12P109573	10.20282269	https://www.genecards.org/cgi-bin/carddisp.pl?gene=MVK
APOA2	Apolipoprotein A2	Protein Coding	52	GC01M161222	10.20013618	https://www.genecards.org/cgi-bin/carddisp.pl?gene=APOA2
NQO1	NAD(P)H Quinone Dehydrogenase 1	Protein Coding	55	GC16M069706	10.19349575	https://www.genecards.org/cgi-bin/carddisp.pl?gene=NQO1
DPYS	Dihydropyrimidinase	Protein Coding	52	GC08M104331	10.17491531	https://www.genecards.org/cgi-bin/carddisp.pl?gene=DPYS
FABP4	Fatty Acid Binding Protein 4	Protein Coding	50	GC08M081478	10.16362286	https://www.genecards.org/cgi-bin/carddisp.pl?gene=FABP4
FADS1	Fatty Acid Desaturase 1	Protein Coding	50	GC11M061799	10.15829563	https://www.genecards.org/cgi-bin/carddisp.pl?gene=FADS1
MT-ATP6	Mitochondrially Encoded ATP Synthase Membrane Subunit 6	Protein Coding	39	GCMTP008531	10.14435196	https://www.genecards.org/cgi-bin/carddisp.pl?gene=MT-ATP6
SCO2	Synthesis Of Cytochrome C Oxidase 2	Protein Coding	51	GC22M050523	10.11866856	https://www.genecards.org/cgi-bin/carddisp.pl?gene=SCO2
COX10	Cytochrome C Oxidase Assembly Factor Heme A:Farnesyltransferase COX10	Protein Coding	50	GC17P014069	10.08898449	https://www.genecards.org/cgi-bin/carddisp.pl?gene=COX10
PIK3CA	Phosphatidylinositol-4,5-Bisphosphate 3-Kinase Catalytic Subunit Alpha	Protein Coding	59	GC03P179148	10.08434677	https://www.genecards.org/cgi-bin/carddisp.pl?gene=PIK3CA
BHMT	Betaine--Homocysteine S-Methyltransferase	Protein Coding	48	GC05P079111	10.05383778	https://www.genecards.org/cgi-bin/carddisp.pl?gene=BHMT
GAPDH	Glyceraldehyde-3-Phosphate Dehydrogenase	Protein Coding	57	GC12P023539	10.04080486	https://www.genecards.org/cgi-bin/carddisp.pl?gene=GAPDH
OPA3	Outer Mitochondrial Membrane Lipid Metabolism Regulator OPA3	Protein Coding	44	GC19M045527	10.03136826	https://www.genecards.org/cgi-bin/carddisp.pl?gene=OPA3
UMPS	Uridine Monophosphate Synthetase	Protein Coding	53	GC03P124730	10.01241112	https://www.genecards.org/cgi-bin/carddisp.pl?gene=UMPS
KL	Klotho	Protein Coding	54	GC13P033016	10.00054836	https://www.genecards.org/cgi-bin/carddisp.pl?gene=KL
NPY	Neuropeptide Y	Protein Coding	51	GC07P024290	9.984428406	https://www.genecards.org/cgi-bin/carddisp.pl?gene=NPY
HMGCS2	3-Hydroxy-3-Methylglutaryl-CoA Synthase 2	Protein Coding	53	GC01M119747	9.972219467	https://www.genecards.org/cgi-bin/carddisp.pl?gene=HMGCS2
NUDT15	Nudix Hydrolase 15	Protein Coding	46	GC13P048037	9.961839676	https://www.genecards.org/cgi-bin/carddisp.pl?gene=NUDT15
COX6B1	Cytochrome C Oxidase Subunit 6B1	Protein Coding	50	GC19P072736	9.938688278	https://www.genecards.org/cgi-bin/carddisp.pl?gene=COX6B1
TAFAZZIN	Tafazzin, Phospholipid-Lysophospholipid Transacylase	Protein Coding	48	GC0XP154413	9.93488884	https://www.genecards.org/cgi-bin/carddisp.pl?gene=TAFAZZIN
SLC37A4	Solute Carrier Family 37 Member 4	Protein Coding	48	GC11M119266	9.90390873	https://www.genecards.org/cgi-bin/carddisp.pl?gene=SLC37A4
NR1I3	Nuclear Receptor Subfamily 1 Group I Member 3	Protein Coding	51	GC01M161229	9.901770592	https://www.genecards.org/cgi-bin/carddisp.pl?gene=NR1I3
ALOX5	Arachidonate 5-Lipoxygenase	Protein Coding	54	GC10P045374	9.892688751	https://www.genecards.org/cgi-bin/carddisp.pl?gene=ALOX5
CUL3	Cullin 3	Protein Coding	54	GC02M224470	9.879745483	https://www.genecards.org/cgi-bin/carddisp.pl?gene=CUL3
CNR1	Cannabinoid Receptor 1	Protein Coding	53	GC06M088139	9.877934456	https://www.genecards.org/cgi-bin/carddisp.pl?gene=CNR1
HK2	Hexokinase 2	Protein Coding	52	GC02P074833	9.877558708	https://www.genecards.org/cgi-bin/carddisp.pl?gene=HK2
ADH1B	Alcohol Dehydrogenase 1B (Class I), Beta Polypeptide	Protein Coding	50	GC04M099304	9.846710205	https://www.genecards.org/cgi-bin/carddisp.pl?gene=ADH1B
CYP27A1	Cytochrome P450 Family 27 Subfamily A Member 1	Protein Coding	53	GC02P218781	9.819117546	https://www.genecards.org/cgi-bin/carddisp.pl?gene=CYP27A1
MT-ND1	Mitochondrially Encoded NADH:Ubiquinone Oxidoreductase Core Subunit 1	Protein Coding	36	GCMTP003309	9.817150116	https://www.genecards.org/cgi-bin/carddisp.pl?gene=MT-ND1
L2HGDH	L-2-Hydroxyglutarate Dehydrogenase	Protein Coding	47	GC14M050237	9.796441078	https://www.genecards.org/cgi-bin/carddisp.pl?gene=L2HGDH
SCNN1B	Sodium Channel Epithelial 1 Subunit Beta	Protein Coding	55	GC16P023278	9.782754898	https://www.genecards.org/cgi-bin/carddisp.pl?gene=SCNN1B
TYMS	Thymidylate Synthetase	Protein Coding	56	GC18P000657	9.769262314	https://www.genecards.org/cgi-bin/carddisp.pl?gene=TYMS
SLC6A8	Solute Carrier Family 6 Member 8	Protein Coding	53	GC0XP153688	9.750423431	https://www.genecards.org/cgi-bin/carddisp.pl?gene=SLC6A8
RBP4	Retinol Binding Protein 4	Protein Coding	52	GC10M093591	9.69447422	https://www.genecards.org/cgi-bin/carddisp.pl?gene=RBP4
CYP4F2	Cytochrome P450 Family 4 Subfamily F Member 2	Protein Coding	50	GC19M015878	9.6935215	https://www.genecards.org/cgi-bin/carddisp.pl?gene=CYP4F2
SCD	Stearoyl-CoA Desaturase	Protein Coding	57	GC10P100347	9.68883419	https://www.genecards.org/cgi-bin/carddisp.pl?gene=SCD
AMPD3	Adenosine Monophosphate Deaminase 3	Protein Coding	51	GC11P010309	9.688282013	https://www.genecards.org/cgi-bin/carddisp.pl?gene=AMPD3
ETHE1	ETHE1 Persulfide Dioxygenase	Protein Coding	49	GC19M043506	9.671156883	https://www.genecards.org/cgi-bin/carddisp.pl?gene=ETHE1
PRPS1	Phosphoribosyl Pyrophosphate Synthetase 1	Protein Coding	54	GC0XP107628	9.670916557	https://www.genecards.org/cgi-bin/carddisp.pl?gene=PRPS1
PTGS2	Prostaglandin-Endoperoxide Synthase 2	Protein Coding	56	GC01M186671	9.649657249	https://www.genecards.org/cgi-bin/carddisp.pl?gene=PTGS2
SLC12A3	Solute Carrier Family 12 Member 3	Protein Coding	55	GC16P056865	9.646284103	https://www.genecards.org/cgi-bin/carddisp.pl?gene=SLC12A3
ADRB2	Adrenoceptor Beta 2	Protein Coding	56	GC05P148825	9.644460678	https://www.genecards.org/cgi-bin/carddisp.pl?gene=ADRB2
PRL	Prolactin	Protein Coding	50	GC06M022287	9.620240211	https://www.genecards.org/cgi-bin/carddisp.pl?gene=PRL
DSG1	Desmoglein 1	Protein Coding	49	GC18P031318	9.620121002	https://www.genecards.org/cgi-bin/carddisp.pl?gene=DSG1
GALK1	Galactokinase 1	Protein Coding	55	GC17M075751	9.60813427	https://www.genecards.org/cgi-bin/carddisp.pl?gene=GALK1
ABCC2	ATP Binding Cassette Subfamily C Member 2	Protein Coding	55	GC10P099782	9.606906891	https://www.genecards.org/cgi-bin/carddisp.pl?gene=ABCC2
CBLIF	Cobalamin Binding Intrinsic Factor	Protein Coding	50	GC11M059829	9.594026566	https://www.genecards.org/cgi-bin/carddisp.pl?gene=CBLIF
TF	Transferrin	Protein Coding	57	GC03P135056	9.583758354	https://www.genecards.org/cgi-bin/carddisp.pl?gene=TF
SLC25A4	Solute Carrier Family 25 Member 4	Protein Coding	56	GC04P185143	9.578054428	https://www.genecards.org/cgi-bin/carddisp.pl?gene=SLC25A4
ABCD1	ATP Binding Cassette Subfamily D Member 1	Protein Coding	53	GC0XP153724	9.564353943	https://www.genecards.org/cgi-bin/carddisp.pl?gene=ABCD1
SLC25A20	Solute Carrier Family 25 Member 20	Protein Coding	51	GC03M048864	9.558078766	https://www.genecards.org/cgi-bin/carddisp.pl?gene=SLC25A20
QDPR	Quinoid Dihydropteridine Reductase	Protein Coding	53	GC04M017460	9.527429581	https://www.genecards.org/cgi-bin/carddisp.pl?gene=QDPR
EPHX2	Epoxide Hydrolase 2	Protein Coding	53	GC08P027490	9.509810448	https://www.genecards.org/cgi-bin/carddisp.pl?gene=EPHX2
PNPLA3	Patatin Like Phospholipase Domain Containing 3	Protein Coding	48	GC22P043923	9.489966393	https://www.genecards.org/cgi-bin/carddisp.pl?gene=PNPLA3
GOT2	Glutamic-Oxaloacetic Transaminase 2	Protein Coding	53	GC16M058707	9.480083466	https://www.genecards.org/cgi-bin/carddisp.pl?gene=GOT2
KCNJ11	Potassium Inwardly Rectifying Channel Subfamily J Member 11	Protein Coding	53	GC11M017663	9.465651512	https://www.genecards.org/cgi-bin/carddisp.pl?gene=KCNJ11
MAN2B1	Mannosidase Alpha Class 2B Member 1	Protein Coding	52	GC19M013726	9.457696915	https://www.genecards.org/cgi-bin/carddisp.pl?gene=MAN2B1
IDH2	Isocitrate Dehydrogenase (NADP(+)) 2	Protein Coding	60	GC15M090083	9.443009377	https://www.genecards.org/cgi-bin/carddisp.pl?gene=IDH2
CYP11B1	Cytochrome P450 Family 11 Subfamily B Member 1	Protein Coding	52	GC08M142872	9.436120987	https://www.genecards.org/cgi-bin/carddisp.pl?gene=CYP11B1
MAOA	Monoamine Oxidase A	Protein Coding	55	GC0XP043654	9.418501854	https://www.genecards.org/cgi-bin/carddisp.pl?gene=MAOA
ECHS1	Enoyl-CoA Hydratase, Short Chain 1	Protein Coding	52	GC10M133362	9.414649963	https://www.genecards.org/cgi-bin/carddisp.pl?gene=ECHS1
TRMT10A	TRNA Methyltransferase 10A	Protein Coding	43	GC04M099546	9.400369644	https://www.genecards.org/cgi-bin/carddisp.pl?gene=TRMT10A
TYMP	Thymidine Phosphorylase	Protein Coding	54	GC22M050525	9.379418373	https://www.genecards.org/cgi-bin/carddisp.pl?gene=TYMP
PKM	Pyruvate Kinase M1/2	Protein Coding	56	GC15M072199	9.376669884	https://www.genecards.org/cgi-bin/carddisp.pl?gene=PKM
EPRS1	Glutamyl-Prolyl-TRNA Synthetase 1	Protein Coding	50	GC01M219969	9.362386703	https://www.genecards.org/cgi-bin/carddisp.pl?gene=EPRS1
NAGLU	N-Acetyl-Alpha-Glucosaminidase	Protein Coding	49	GC17P061991	9.339291573	https://www.genecards.org/cgi-bin/carddisp.pl?gene=NAGLU
PDP1	Pyruvate Dehydrogenase Phosphatase Catalytic Subunit 1	Protein Coding	54	GC08P093857	9.339143753	https://www.genecards.org/cgi-bin/carddisp.pl?gene=PDP1
HOGA1	4-Hydroxy-2-Oxoglutarate Aldolase 1	Protein Coding	47	GC10P097660	9.336629868	https://www.genecards.org/cgi-bin/carddisp.pl?gene=HOGA1
GH1	Growth Hormone 1	Protein Coding	50	GC17M063917	9.336331367	https://www.genecards.org/cgi-bin/carddisp.pl?gene=GH1
UCP1	Uncoupling Protein 1	Protein Coding	50	GC04M140559	9.328781128	https://www.genecards.org/cgi-bin/carddisp.pl?gene=UCP1
AOX1	Aldehyde Oxidase 1	Protein Coding	51	GC02P200585	9.319756508	https://www.genecards.org/cgi-bin/carddisp.pl?gene=AOX1
PLIN1	Perilipin 1	Protein Coding	54	GC15M089664	9.292079926	https://www.genecards.org/cgi-bin/carddisp.pl?gene=PLIN1
SULT1A1	Sulfotransferase Family 1A Member 1	Protein Coding	50	GC16M038249	9.288588524	https://www.genecards.org/cgi-bin/carddisp.pl?gene=SULT1A1
PFKM	Phosphofructokinase, Muscle	Protein Coding	56	GC12P048105	9.28493309	https://www.genecards.org/cgi-bin/carddisp.pl?gene=PFKM
SDHA	Succinate Dehydrogenase Complex Flavoprotein Subunit A	Protein Coding	54	GC05P000220	9.278399467	https://www.genecards.org/cgi-bin/carddisp.pl?gene=SDHA
ATP5F1A	ATP Synthase F1 Subunit Alpha	Protein Coding	52	GC18M046081	9.277383804	https://www.genecards.org/cgi-bin/carddisp.pl?gene=ATP5F1A
SERPINA3	Serpin Family A Member 3	Protein Coding	50	GC14P094612	9.265263557	https://www.genecards.org/cgi-bin/carddisp.pl?gene=SERPINA3
MTOR	Mechanistic Target Of Rapamycin Kinase	Protein Coding	62	GC01M011106	9.261268616	https://www.genecards.org/cgi-bin/carddisp.pl?gene=MTOR
GLUD1	Glutamate Dehydrogenase 1	Protein Coding	56	GC10M087050	9.248404503	https://www.genecards.org/cgi-bin/carddisp.pl?gene=GLUD1
CYP7B1	Cytochrome P450 Family 7 Subfamily B Member 1	Protein Coding	52	GC08M064587	9.242725372	https://www.genecards.org/cgi-bin/carddisp.pl?gene=CYP7B1
HJV	Hemojuvelin BMP Co-Receptor	Protein Coding	51	GC01M147425	9.241347313	https://www.genecards.org/cgi-bin/carddisp.pl?gene=HJV
KYNU	Kynureninase	Protein Coding	55	GC02P142877	9.235773087	https://www.genecards.org/cgi-bin/carddisp.pl?gene=KYNU
PRKAG3	Protein Kinase AMP-Activated Non-Catalytic Subunit Gamma 3	Protein Coding	49	GC02M218823	9.233612061	https://www.genecards.org/cgi-bin/carddisp.pl?gene=PRKAG3
ACAT2	Acetyl-CoA Acetyltransferase 2	Protein Coding	51	GC06P160802	9.213955879	https://www.genecards.org/cgi-bin/carddisp.pl?gene=ACAT2
FTCD	Formimidoyltransferase Cyclodeaminase	Protein Coding	49	GC21M051374	9.212924004	https://www.genecards.org/cgi-bin/carddisp.pl?gene=FTCD
GLB1	Galactosidase Beta 1	Protein Coding	55	GC03M032963	9.196335793	https://www.genecards.org/cgi-bin/carddisp.pl?gene=GLB1
GLYCTK	Glycerate Kinase	Protein Coding	48	GC03P052394	9.192791939	https://www.genecards.org/cgi-bin/carddisp.pl?gene=GLYCTK
TMPRSS6	Transmembrane Serine Protease 6	Protein Coding	51	GC22M061458	9.190504074	https://www.genecards.org/cgi-bin/carddisp.pl?gene=TMPRSS6
AKT2	AKT Serine/Threonine Kinase 2	Protein Coding	61	GC19M040230	9.18476963	https://www.genecards.org/cgi-bin/carddisp.pl?gene=AKT2
MT-CO1	Mitochondrially Encoded Cytochrome C Oxidase I	Protein Coding	38	GCMTP005906	9.178821564	https://www.genecards.org/cgi-bin/carddisp.pl?gene=MT-CO1
HNF1A	HNF1 Homeobox A	Protein Coding	53	GC12P120978	9.175008774	https://www.genecards.org/cgi-bin/carddisp.pl?gene=HNF1A
SCO1	Synthesis Of Cytochrome C Oxidase 1	Protein Coding	52	GC17M010672	9.169828415	https://www.genecards.org/cgi-bin/carddisp.pl?gene=SCO1
SURF1	SURF1 Cytochrome C Oxidase Assembly Factor	Protein Coding	48	GC09M133351	9.169248581	https://www.genecards.org/cgi-bin/carddisp.pl?gene=SURF1
AHR	Aryl Hydrocarbon Receptor	Protein Coding	54	GC07P016916	9.16137886	https://www.genecards.org/cgi-bin/carddisp.pl?gene=AHR
TCN2	Transcobalamin 2	Protein Coding	50	GC22P044849	9.160410881	https://www.genecards.org/cgi-bin/carddisp.pl?gene=TCN2
COMMD1	Copper Metabolism Domain Containing 1	Protein Coding	47	GC02P061888	9.156668663	https://www.genecards.org/cgi-bin/carddisp.pl?gene=COMMD1
CYP2R1	Cytochrome P450 Family 2 Subfamily R Member 1	Protein Coding	51	GC11M014877	9.148251534	https://www.genecards.org/cgi-bin/carddisp.pl?gene=CYP2R1
FABP2	Fatty Acid Binding Protein 2	Protein Coding	48	GC04M119317	9.110538483	https://www.genecards.org/cgi-bin/carddisp.pl?gene=FABP2
CYP26B1	Cytochrome P450 Family 26 Subfamily B Member 1	Protein Coding	51	GC02M072129	9.098138809	https://www.genecards.org/cgi-bin/carddisp.pl?gene=CYP26B1
UGT2B7	UDP Glucuronosyltransferase Family 2 Member B7	Protein Coding	50	GC04P069051	9.077712059	https://www.genecards.org/cgi-bin/carddisp.pl?gene=UGT2B7
WNK1	WNK Lysine Deficient Protein Kinase 1	Protein Coding	55	GC12P000733	9.058903694	https://www.genecards.org/cgi-bin/carddisp.pl?gene=WNK1
IGFBP1	Insulin Like Growth Factor Binding Protein 1	Protein Coding	50	GC07P048184	9.043981552	https://www.genecards.org/cgi-bin/carddisp.pl?gene=IGFBP1
NR5A1	Nuclear Receptor Subfamily 5 Group A Member 1	Protein Coding	56	GC09M124481	8.977478027	https://www.genecards.org/cgi-bin/carddisp.pl?gene=NR5A1
CYP26A1	Cytochrome P450 Family 26 Subfamily A Member 1	Protein Coding	50	GC10P093073	8.954984665	https://www.genecards.org/cgi-bin/carddisp.pl?gene=CYP26A1
PEPD	Peptidase D	Protein Coding	52	GC19M033386	8.936286926	https://www.genecards.org/cgi-bin/carddisp.pl?gene=PEPD
ACADL	Acyl-CoA Dehydrogenase Long Chain	Protein Coding	47	GC02M210187	8.925751686	https://www.genecards.org/cgi-bin/carddisp.pl?gene=ACADL
SRD5A2	Steroid 5 Alpha-Reductase 2	Protein Coding	49	GC02M031522	8.916182518	https://www.genecards.org/cgi-bin/carddisp.pl?gene=SRD5A2
NEU1	Neuraminidase 1	Protein Coding	52	GC06M031857	8.898798943	https://www.genecards.org/cgi-bin/carddisp.pl?gene=NEU1
SERPINA1	Serpin Family A Member 1	Protein Coding	56	GC14M094376	8.898650169	https://www.genecards.org/cgi-bin/carddisp.pl?gene=SERPINA1
PCK1	Phosphoenolpyruvate Carboxykinase 1	Protein Coding	54	GC20P057561	8.878769875	https://www.genecards.org/cgi-bin/carddisp.pl?gene=PCK1
ASAH1	N-Acylsphingosine Amidohydrolase 1	Protein Coding	56	GC08M018055	8.86947155	https://www.genecards.org/cgi-bin/carddisp.pl?gene=ASAH1
SARDH	Sarcosine Dehydrogenase	Protein Coding	48	GC09M133663	8.866087914	https://www.genecards.org/cgi-bin/carddisp.pl?gene=SARDH
PRKAB1	Protein Kinase AMP-Activated Non-Catalytic Subunit Beta 1	Protein Coding	53	GC12P119632	8.855259895	https://www.genecards.org/cgi-bin/carddisp.pl?gene=PRKAB1
DGAT1	Diacylglycerol O-Acyltransferase 1	Protein Coding	55	GC08M144325	8.853827477	https://www.genecards.org/cgi-bin/carddisp.pl?gene=DGAT1
C3	Complement C3	Protein Coding	56	GC19M006677	8.840492249	https://www.genecards.org/cgi-bin/carddisp.pl?gene=C3
PRKAR1A	Protein Kinase CAMP-Dependent Type I Regulatory Subunit Alpha	Protein Coding	57	GC17P069214	8.829770088	https://www.genecards.org/cgi-bin/carddisp.pl?gene=PRKAR1A
SLC11A2	Solute Carrier Family 11 Member 2	Protein Coding	55	GC12M050952	8.819604874	https://www.genecards.org/cgi-bin/carddisp.pl?gene=SLC11A2
SLC40A1	Solute Carrier Family 40 Member 1	Protein Coding	53	GC02M189560	8.805033684	https://www.genecards.org/cgi-bin/carddisp.pl?gene=SLC40A1
SDHB	Succinate Dehydrogenase Complex Iron Sulfur Subunit B	Protein Coding	54	GC01M018297	8.767913818	https://www.genecards.org/cgi-bin/carddisp.pl?gene=SDHB
GNAS	GNAS Complex Locus	Protein Coding	56	GC20P058839	8.760993958	https://www.genecards.org/cgi-bin/carddisp.pl?gene=GNAS
PIK3C2A	Phosphatidylinositol-4-Phosphate 3-Kinase Catalytic Subunit Type 2 Alpha	Protein Coding	54	GC11M017656	8.743649483	https://www.genecards.org/cgi-bin/carddisp.pl?gene=PIK3C2A
AK2	Adenylate Kinase 2	Protein Coding	55	GC01M033007	8.738134384	https://www.genecards.org/cgi-bin/carddisp.pl?gene=AK2
CAD	Carbamoyl-Phosphate Synthetase 2, Aspartate Transcarbamylase, And Dihydroorotase	Protein Coding	56	GC02P027217	8.732088089	https://www.genecards.org/cgi-bin/carddisp.pl?gene=CAD
CYP3A7	Cytochrome P450 Family 3 Subfamily A Member 7	Protein Coding	47	GC07M099705	8.704452515	https://www.genecards.org/cgi-bin/carddisp.pl?gene=CYP3A7
ACAD8	Acyl-CoA Dehydrogenase Family Member 8	Protein Coding	50	GC11P134253	8.704199791	https://www.genecards.org/cgi-bin/carddisp.pl?gene=ACAD8
PMM2	Phosphomannomutase 2	Protein Coding	53	GC16P008788	8.694161415	https://www.genecards.org/cgi-bin/carddisp.pl?gene=PMM2
GLS	Glutaminase	Protein Coding	56	GC02P190880	8.684218407	https://www.genecards.org/cgi-bin/carddisp.pl?gene=GLS
SCARB1	Scavenger Receptor Class B Member 1	Protein Coding	55	GC12M124776	8.675803185	https://www.genecards.org/cgi-bin/carddisp.pl?gene=SCARB1
ACADSB	Acyl-CoA Dehydrogenase Short/Branched Chain	Protein Coding	51	GC10P123008	8.673967361	https://www.genecards.org/cgi-bin/carddisp.pl?gene=ACADSB
HK1	Hexokinase 1	Protein Coding	56	GC10P069269	8.646285057	https://www.genecards.org/cgi-bin/carddisp.pl?gene=HK1
ALDH9A1	Aldehyde Dehydrogenase 9 Family Member A1	Protein Coding	49	GC01M165681	8.636706352	https://www.genecards.org/cgi-bin/carddisp.pl?gene=ALDH9A1
HEXA	Hexosaminidase Subunit Alpha	Protein Coding	53	GC15M072340	8.611436844	https://www.genecards.org/cgi-bin/carddisp.pl?gene=HEXA
TPI1	Triosephosphate Isomerase 1	Protein Coding	54	GC12P006867	8.604538918	https://www.genecards.org/cgi-bin/carddisp.pl?gene=TPI1
CYP4A11	Cytochrome P450 Family 4 Subfamily A Member 11	Protein Coding	49	GC01M046929	8.603297234	https://www.genecards.org/cgi-bin/carddisp.pl?gene=CYP4A11
TTR	Transthyretin	Protein Coding	55	GC18P031557	8.597054482	https://www.genecards.org/cgi-bin/carddisp.pl?gene=TTR
CS	Citrate Synthase	Protein Coding	51	GC12M056271	8.592921257	https://www.genecards.org/cgi-bin/carddisp.pl?gene=CS
KCNJ1	Potassium Inwardly Rectifying Channel Subfamily J Member 1	Protein Coding	54	GC11M128741	8.568989754	https://www.genecards.org/cgi-bin/carddisp.pl?gene=KCNJ1
MOCS2	Molybdenum Cofactor Synthesis 2	Protein Coding	48	GC05M053095	8.566106796	https://www.genecards.org/cgi-bin/carddisp.pl?gene=MOCS2
CFTR	CF Transmembrane Conductance Regulator	Protein Coding	59	GC07P117287	8.555770874	https://www.genecards.org/cgi-bin/carddisp.pl?gene=CFTR
GNE	Glucosamine (UDP-N-Acetyl)-2-Epimerase/N-Acetylmannosamine Kinase	Protein Coding	48	GC09M036214	8.538262367	https://www.genecards.org/cgi-bin/carddisp.pl?gene=GNE
NDUFS4	NADH:Ubiquinone Oxidoreductase Subunit S4	Protein Coding	50	GC05P053560	8.531450272	https://www.genecards.org/cgi-bin/carddisp.pl?gene=NDUFS4
ABCB11	ATP Binding Cassette Subfamily B Member 11	Protein Coding	53	GC02M168922	8.526594162	https://www.genecards.org/cgi-bin/carddisp.pl?gene=ABCB11
AGRP	Agouti Related Neuropeptide	Protein Coding	48	GC16M067482	8.525333405	https://www.genecards.org/cgi-bin/carddisp.pl?gene=AGRP
APP	Amyloid Beta Precursor Protein	Protein Coding	58	GC21M025880	8.511365891	https://www.genecards.org/cgi-bin/carddisp.pl?gene=APP
GBE1	1,4-Alpha-Glucan Branching Enzyme 1	Protein Coding	50	GC03M081489	8.477369308	https://www.genecards.org/cgi-bin/carddisp.pl?gene=GBE1
DMGDH	Dimethylglycine Dehydrogenase	Protein Coding	49	GC05M078997	8.474674225	https://www.genecards.org/cgi-bin/carddisp.pl?gene=DMGDH
PNPLA2	Patatin Like Phospholipase Domain Containing 2	Protein Coding	51	GC11P002106	8.470510483	https://www.genecards.org/cgi-bin/carddisp.pl?gene=PNPLA2
PCK2	Phosphoenolpyruvate Carboxykinase 2, Mitochondrial	Protein Coding	53	GC14P024094	8.458003998	https://www.genecards.org/cgi-bin/carddisp.pl?gene=PCK2
SLC12A1	Solute Carrier Family 12 Member 1	Protein Coding	54	GC15P048191	8.45188427	https://www.genecards.org/cgi-bin/carddisp.pl?gene=SLC12A1
HEXB	Hexosaminidase Subunit Beta	Protein Coding	54	GC05P074640	8.438251495	https://www.genecards.org/cgi-bin/carddisp.pl?gene=HEXB
GLP1R	Glucagon Like Peptide 1 Receptor	Protein Coding	53	GC06P039048	8.435592651	https://www.genecards.org/cgi-bin/carddisp.pl?gene=GLP1R
POLG2	DNA Polymerase Gamma 2, Accessory Subunit	Protein Coding	47	GC17M064477	8.435395241	https://www.genecards.org/cgi-bin/carddisp.pl?gene=POLG2
AGL	Amylo-Alpha-1, 6-Glucosidase, 4-Alpha-Glucanotransferase	Protein Coding	52	GC01P099850	8.429860115	https://www.genecards.org/cgi-bin/carddisp.pl?gene=AGL
PDK4	Pyruvate Dehydrogenase Kinase 4	Protein Coding	50	GC07M095583	8.42586422	https://www.genecards.org/cgi-bin/carddisp.pl?gene=PDK4
GNMT	Glycine N-Methyltransferase	Protein Coding	52	GC06P042960	8.420166016	https://www.genecards.org/cgi-bin/carddisp.pl?gene=GNMT
PHKA2	Phosphorylase Kinase Regulatory Subunit Alpha 2	Protein Coding	51	GC0XM018892	8.412619591	https://www.genecards.org/cgi-bin/carddisp.pl?gene=PHKA2
NR1H3	Nuclear Receptor Subfamily 1 Group H Member 3	Protein Coding	53	GC11P047248	8.409415245	https://www.genecards.org/cgi-bin/carddisp.pl?gene=NR1H3
IRS2	Insulin Receptor Substrate 2	Protein Coding	51	GC13M109752	8.402108192	https://www.genecards.org/cgi-bin/carddisp.pl?gene=IRS2
GPLD1	Glycosylphosphatidylinositol Specific Phospholipase D1	Protein Coding	50	GC06M024505	8.380068779	https://www.genecards.org/cgi-bin/carddisp.pl?gene=GPLD1
UPB1	Beta-Ureidopropionase 1	Protein Coding	51	GC22P024494	8.37229538	https://www.genecards.org/cgi-bin/carddisp.pl?gene=UPB1
SIRT3	Sirtuin 3	Protein Coding	54	GC11M000215	8.367237091	https://www.genecards.org/cgi-bin/carddisp.pl?gene=SIRT3
MT-ND3	Mitochondrially Encoded NADH:Ubiquinone Oxidoreductase Core Subunit 3	Protein Coding	39	GCMTP010061	8.355205536	https://www.genecards.org/cgi-bin/carddisp.pl?gene=MT-ND3
SLC9A3	Solute Carrier Family 9 Member A3	Protein Coding	54	GC05M000472	8.341822624	https://www.genecards.org/cgi-bin/carddisp.pl?gene=SLC9A3
ANGPTL4	Angiopoietin Like 4	Protein Coding	52	GC19P008363	8.337740898	https://www.genecards.org/cgi-bin/carddisp.pl?gene=ANGPTL4
SLC52A1	Solute Carrier Family 52 Member 1	Protein Coding	47	GC17M005032	8.331084251	https://www.genecards.org/cgi-bin/carddisp.pl?gene=SLC52A1
ATP6V0A4	ATPase H+ Transporting V0 Subunit A4	Protein Coding	50	GC07M138715	8.304023743	https://www.genecards.org/cgi-bin/carddisp.pl?gene=ATP6V0A4
GCLC	Glutamate-Cysteine Ligase Catalytic Subunit	Protein Coding	52	GC06M053497	8.301003456	https://www.genecards.org/cgi-bin/carddisp.pl?gene=GCLC
ACSF3	Acyl-CoA Synthetase Family Member 3	Protein Coding	50	GC16P089088	8.297082901	https://www.genecards.org/cgi-bin/carddisp.pl?gene=ACSF3
NADK2	NAD Kinase 2, Mitochondrial	Protein Coding	44	GC05M036194	8.280714989	https://www.genecards.org/cgi-bin/carddisp.pl?gene=NADK2
H2AC18	H2A Clustered Histone 18	Protein Coding	35	GC01M152688	8.27823925	https://www.genecards.org/cgi-bin/carddisp.pl?gene=H2AC18
MPO	Myeloperoxidase	Protein Coding	59	GC17M058269	8.276333809	https://www.genecards.org/cgi-bin/carddisp.pl?gene=MPO
SLC5A6	Solute Carrier Family 5 Member 6	Protein Coding	51	GC02M027201	8.274849892	https://www.genecards.org/cgi-bin/carddisp.pl?gene=SLC5A6
MT-CO2	Mitochondrially Encoded Cytochrome C Oxidase II	Protein Coding	39	GCMTP007587	8.274745941	https://www.genecards.org/cgi-bin/carddisp.pl?gene=MT-CO2
CTNS	Cystinosin, Lysosomal Cystine Transporter	Protein Coding	52	GC17P003636	8.274230957	https://www.genecards.org/cgi-bin/carddisp.pl?gene=CTNS
DIO1	Iodothyronine Deiodinase 1	Protein Coding	47	GC01P053891	8.271195412	https://www.genecards.org/cgi-bin/carddisp.pl?gene=DIO1
SHMT1	Serine Hydroxymethyltransferase 1	Protein Coding	52	GC17M050956	8.270751953	https://www.genecards.org/cgi-bin/carddisp.pl?gene=SHMT1
WNK4	WNK Lysine Deficient Protein Kinase 4	Protein Coding	52	GC17P042780	8.261199951	https://www.genecards.org/cgi-bin/carddisp.pl?gene=WNK4
LIPA	Lipase A, Lysosomal Acid Type	Protein Coding	55	GC10M089213	8.241462708	https://www.genecards.org/cgi-bin/carddisp.pl?gene=LIPA
RRM2B	Ribonucleotide Reductase Regulatory TP53 Inducible Subunit M2B	Protein Coding	56	GC08M102204	8.238487244	https://www.genecards.org/cgi-bin/carddisp.pl?gene=RRM2B
AGPAT2	1-Acylglycerol-3-Phosphate O-Acyltransferase 2	Protein Coding	52	GC09M136673	8.234952927	https://www.genecards.org/cgi-bin/carddisp.pl?gene=AGPAT2
PGM1	Phosphoglucomutase 1	Protein Coding	55	GC01P063593	8.224480629	https://www.genecards.org/cgi-bin/carddisp.pl?gene=PGM1
IDUA	Alpha-L-Iduronidase	Protein Coding	52	GC04P000986	8.222255707	https://www.genecards.org/cgi-bin/carddisp.pl?gene=IDUA
BSND	Barttin CLCNK Type Accessory Subunit Beta	Protein Coding	46	GC01P054998	8.220096588	https://www.genecards.org/cgi-bin/carddisp.pl?gene=BSND
GLA	Galactosidase Alpha	Protein Coding	56	GC0XM101393	8.189571381	https://www.genecards.org/cgi-bin/carddisp.pl?gene=GLA
AKR1C3	Aldo-Keto Reductase Family 1 Member C3	Protein Coding	52	GC10P005035	8.175580025	https://www.genecards.org/cgi-bin/carddisp.pl?gene=AKR1C3
HBB	Hemoglobin Subunit Beta	Protein Coding	51	GC11M006827	8.159737587	https://www.genecards.org/cgi-bin/carddisp.pl?gene=HBB
RARRES2	Retinoic Acid Receptor Responder 2	Protein Coding	46	GC07M150333	8.158046722	https://www.genecards.org/cgi-bin/carddisp.pl?gene=RARRES2
ATP7A	ATPase Copper Transporting Alpha	Protein Coding	52	GC0XP078031	8.15786171	https://www.genecards.org/cgi-bin/carddisp.pl?gene=ATP7A
CSF2RA	Colony Stimulating Factor 2 Receptor Subunit Alpha	Protein Coding	52	GC0XP001845	8.156306267	https://www.genecards.org/cgi-bin/carddisp.pl?gene=CSF2RA
KRAS	KRAS Proto-Oncogene, GTPase	Protein Coding	59	GC12M025204	8.149957657	https://www.genecards.org/cgi-bin/carddisp.pl?gene=KRAS
OPLAH	5-Oxoprolinase, ATP-Hydrolysing	Protein Coding	50	GC08M144278	8.149796486	https://www.genecards.org/cgi-bin/carddisp.pl?gene=OPLAH
ABCG2	ATP Binding Cassette Subfamily G Member 2 (Junior Blood Group)	Protein Coding	56	GC04M088090	8.149756432	https://www.genecards.org/cgi-bin/carddisp.pl?gene=ABCG2
MOCOS	Molybdenum Cofactor Sulfurase	Protein Coding	47	GC18P036187	8.148319244	https://www.genecards.org/cgi-bin/carddisp.pl?gene=MOCOS
PTPN1	Protein Tyrosine Phosphatase Non-Receptor Type 1	Protein Coding	57	GC20P050510	8.139190674	https://www.genecards.org/cgi-bin/carddisp.pl?gene=PTPN1
AMN	Amnion Associated Transmembrane Protein	Protein Coding	47	GC14P102922	8.137513161	https://www.genecards.org/cgi-bin/carddisp.pl?gene=AMN
GALNS	Galactosamine (N-Acetyl)-6-Sulfatase	Protein Coding	54	GC16M088813	8.106393814	https://www.genecards.org/cgi-bin/carddisp.pl?gene=GALNS
MLXIPL	MLX Interacting Protein Like	Protein Coding	50	GC07M073593	8.105761528	https://www.genecards.org/cgi-bin/carddisp.pl?gene=MLXIPL
SLC5A2	Solute Carrier Family 5 Member 2	Protein Coding	54	GC16P042869	8.103136063	https://www.genecards.org/cgi-bin/carddisp.pl?gene=SLC5A2
NDUFAF6	NADH:Ubiquinone Oxidoreductase Complex Assembly Factor 6	Protein Coding	42	GC08P094895	8.092685699	https://www.genecards.org/cgi-bin/carddisp.pl?gene=NDUFAF6
CA2	Carbonic Anhydrase 2	Protein Coding	59	GC08P085463	8.091526985	https://www.genecards.org/cgi-bin/carddisp.pl?gene=CA2
CYP2J2	Cytochrome P450 Family 2 Subfamily J Member 2	Protein Coding	50	GC01M059893	8.075464249	https://www.genecards.org/cgi-bin/carddisp.pl?gene=CYP2J2
MT-ND6	Mitochondrially Encoded NADH:Ubiquinone Oxidoreductase Core Subunit 6	Protein Coding	38	GCMTM014151	8.069199562	https://www.genecards.org/cgi-bin/carddisp.pl?gene=MT-ND6
MPC1	Mitochondrial Pyruvate Carrier 1	Protein Coding	49	GC06M166364	8.057482719	https://www.genecards.org/cgi-bin/carddisp.pl?gene=MPC1
ALDH3A2	Aldehyde Dehydrogenase 3 Family Member A2	Protein Coding	52	GC17P019648	8.036798477	https://www.genecards.org/cgi-bin/carddisp.pl?gene=ALDH3A2
SREBF2	Sterol Regulatory Element Binding Transcription Factor 2	Protein Coding	50	GC22P041833	8.032827377	https://www.genecards.org/cgi-bin/carddisp.pl?gene=SREBF2
OAT	Ornithine Aminotransferase	Protein Coding	54	GC10M124397	8.016172409	https://www.genecards.org/cgi-bin/carddisp.pl?gene=OAT
TALDO1	Transaldolase 1	Protein Coding	53	GC11P002101	8.011507988	https://www.genecards.org/cgi-bin/carddisp.pl?gene=TALDO1
MT-ND5	Mitochondrially Encoded NADH:Ubiquinone Oxidoreductase Core Subunit 5	Protein Coding	39	GCMTP012339	8.004276276	https://www.genecards.org/cgi-bin/carddisp.pl?gene=MT-ND5
HSD3B2	Hydroxy-Delta-5-Steroid Dehydrogenase, 3 Beta- And Steroid Delta-Isomerase 2	Protein Coding	51	GC01P119414	7.999787331	https://www.genecards.org/cgi-bin/carddisp.pl?gene=HSD3B2
RPIA	Ribose 5-Phosphate Isomerase A	Protein Coding	48	GC02P088691	7.986205578	https://www.genecards.org/cgi-bin/carddisp.pl?gene=RPIA
ARG2	Arginase 2	Protein Coding	51	GC14P067619	7.973592758	https://www.genecards.org/cgi-bin/carddisp.pl?gene=ARG2
ADIPOR2	Adiponectin Receptor 2	Protein Coding	48	GC12P001670	7.971922398	https://www.genecards.org/cgi-bin/carddisp.pl?gene=ADIPOR2
CLCNKA	Chloride Voltage-Gated Channel Ka	Protein Coding	47	GC01P016018	7.971779823	https://www.genecards.org/cgi-bin/carddisp.pl?gene=CLCNKA
LIPG	Lipase G, Endothelial Type	Protein Coding	49	GC18P049560	7.965848923	https://www.genecards.org/cgi-bin/carddisp.pl?gene=LIPG
ALDOA	Aldolase, Fructose-Bisphosphate A	Protein Coding	55	GC16P030064	7.951244831	https://www.genecards.org/cgi-bin/carddisp.pl?gene=ALDOA
SLC10A1	Solute Carrier Family 10 Member 1	Protein Coding	51	GC14M069775	7.949066162	https://www.genecards.org/cgi-bin/carddisp.pl?gene=SLC10A1
NR1D1	Nuclear Receptor Subfamily 1 Group D Member 1	Protein Coding	53	GC17M040092	7.941804886	https://www.genecards.org/cgi-bin/carddisp.pl?gene=NR1D1
APOC2	Apolipoprotein C2	Protein Coding	51	GC19P073058	7.938015938	https://www.genecards.org/cgi-bin/carddisp.pl?gene=APOC2
AASS	Aminoadipate-Semialdehyde Synthase	Protein Coding	49	GC07M122073	7.924423218	https://www.genecards.org/cgi-bin/carddisp.pl?gene=AASS
SLC3A1	Solute Carrier Family 3 Member 1	Protein Coding	55	GC02P044275	7.906476498	https://www.genecards.org/cgi-bin/carddisp.pl?gene=SLC3A1
MRPS22	Mitochondrial Ribosomal Protein S22	Protein Coding	48	GC03P139005	7.88531208	https://www.genecards.org/cgi-bin/carddisp.pl?gene=MRPS22
MT-ND4	Mitochondrially Encoded NADH:Ubiquinone Oxidoreductase Core Subunit 4	Protein Coding	39	GCMTP010762	7.883211613	https://www.genecards.org/cgi-bin/carddisp.pl?gene=MT-ND4
IGF2	Insulin Like Growth Factor 2	Protein Coding	55	GC11M004506	7.877681732	https://www.genecards.org/cgi-bin/carddisp.pl?gene=IGF2
UQCRFS1	Ubiquinol-Cytochrome C Reductase, Rieske Iron-Sulfur Polypeptide 1	Protein Coding	53	GC19M029205	7.870863914	https://www.genecards.org/cgi-bin/carddisp.pl?gene=UQCRFS1
TNFSF11	TNF Superfamily Member 11	Protein Coding	56	GC13P042562	7.870570183	https://www.genecards.org/cgi-bin/carddisp.pl?gene=TNFSF11
FECH	Ferrochelatase	Protein Coding	53	GC18M057544	7.855219364	https://www.genecards.org/cgi-bin/carddisp.pl?gene=FECH
GALC	Galactosylceramidase	Protein Coding	51	GC14M087837	7.850912571	https://www.genecards.org/cgi-bin/carddisp.pl?gene=GALC
TPO	Thyroid Peroxidase	Protein Coding	56	GC02P001374	7.844108105	https://www.genecards.org/cgi-bin/carddisp.pl?gene=TPO
SOD2	Superoxide Dismutase 2	Protein Coding	53	GC06M159669	7.840519905	https://www.genecards.org/cgi-bin/carddisp.pl?gene=SOD2
CLOCK	Clock Circadian Regulator	Protein Coding	51	GC04M055427	7.837443352	https://www.genecards.org/cgi-bin/carddisp.pl?gene=CLOCK
TLR4	Toll Like Receptor 4	Protein Coding	58	GC09P117704	7.83442831	https://www.genecards.org/cgi-bin/carddisp.pl?gene=TLR4
CAV1	Caveolin 1	Protein Coding	55	GC07P116524	7.823835373	https://www.genecards.org/cgi-bin/carddisp.pl?gene=CAV1
NSDHL	NAD(P) Dependent Steroid Dehydrogenase-Like	Protein Coding	50	GC0XP152830	7.812329769	https://www.genecards.org/cgi-bin/carddisp.pl?gene=NSDHL
CALCA	Calcitonin Related Polypeptide Alpha	Protein Coding	50	GC11M014945	7.800123215	https://www.genecards.org/cgi-bin/carddisp.pl?gene=CALCA
FBN1	Fibrillin 1	Protein Coding	53	GC15M048408	7.797287941	https://www.genecards.org/cgi-bin/carddisp.pl?gene=FBN1
VEGFA	Vascular Endothelial Growth Factor A	Protein Coding	56	GC06P043770	7.777234077	https://www.genecards.org/cgi-bin/carddisp.pl?gene=VEGFA
GSR	Glutathione-Disulfide Reductase	Protein Coding	56	GC08M030678	7.775279045	https://www.genecards.org/cgi-bin/carddisp.pl?gene=GSR
BSCL2	BSCL2 Lipid Droplet Biogenesis Associated, Seipin	Protein Coding	50	GC11M099591	7.77061224	https://www.genecards.org/cgi-bin/carddisp.pl?gene=BSCL2
HSD17B3	Hydroxysteroid 17-Beta Dehydrogenase 3	Protein Coding	54	GC09M096698	7.76880455	https://www.genecards.org/cgi-bin/carddisp.pl?gene=HSD17B3
PLA2G4A	Phospholipase A2 Group IVA	Protein Coding	55	GC01P186798	7.764182091	https://www.genecards.org/cgi-bin/carddisp.pl?gene=PLA2G4A
STK11	Serine/Threonine Kinase 11	Protein Coding	57	GC19P001177	7.759791374	https://www.genecards.org/cgi-bin/carddisp.pl?gene=STK11
AK1	Adenylate Kinase 1	Protein Coding	52	GC09M127866	7.759521484	https://www.genecards.org/cgi-bin/carddisp.pl?gene=AK1
MT-CO3	Mitochondrially Encoded Cytochrome C Oxidase III	Protein Coding	35	GCMTP009209	7.752329826	https://www.genecards.org/cgi-bin/carddisp.pl?gene=MT-CO3
GM2A	Ganglioside GM2 Activator	Protein Coding	49	GC05P151212	7.749548912	https://www.genecards.org/cgi-bin/carddisp.pl?gene=GM2A
PCSK1	Proprotein Convertase Subtilisin/Kexin Type 1	Protein Coding	55	GC05M096391	7.74310112	https://www.genecards.org/cgi-bin/carddisp.pl?gene=PCSK1
ODC1	Ornithine Decarboxylase 1	Protein Coding	55	GC02M010432	7.716073036	https://www.genecards.org/cgi-bin/carddisp.pl?gene=ODC1
NDUFV1	NADH:Ubiquinone Oxidoreductase Core Subunit V1	Protein Coding	52	GC11P071050	7.713769436	https://www.genecards.org/cgi-bin/carddisp.pl?gene=NDUFV1
PNLIP	Pancreatic Lipase	Protein Coding	55	GC10P116545	7.696372509	https://www.genecards.org/cgi-bin/carddisp.pl?gene=PNLIP
NFE2L2	NFE2 Like BZIP Transcription Factor 2	Protein Coding	57	GC02M177227	7.694581985	https://www.genecards.org/cgi-bin/carddisp.pl?gene=NFE2L2
CYB5A	Cytochrome B5 Type A	Protein Coding	50	GC18M074250	7.686297417	https://www.genecards.org/cgi-bin/carddisp.pl?gene=CYB5A
ALDH1A1	Aldehyde Dehydrogenase 1 Family Member A1	Protein Coding	54	GC09M072900	7.665650845	https://www.genecards.org/cgi-bin/carddisp.pl?gene=ALDH1A1
TGFB1	Transforming Growth Factor Beta 1	Protein Coding	60	GC19M041301	7.66117382	https://www.genecards.org/cgi-bin/carddisp.pl?gene=TGFB1
MB	Myoglobin	Protein Coding	50	GC22M035606	7.64482975	https://www.genecards.org/cgi-bin/carddisp.pl?gene=MB
H6PD	Hexose-6-Phosphate Dehydrogenase/Glucose 1-Dehydrogenase	Protein Coding	51	GC01P009234	7.634236813	https://www.genecards.org/cgi-bin/carddisp.pl?gene=H6PD
EPO	Erythropoietin	Protein Coding	49	GC07P100720	7.609097481	https://www.genecards.org/cgi-bin/carddisp.pl?gene=EPO
SLC7A9	Solute Carrier Family 7 Member 9	Protein Coding	51	GC19M032830	7.594908237	https://www.genecards.org/cgi-bin/carddisp.pl?gene=SLC7A9
GLUL	Glutamate-Ammonia Ligase	Protein Coding	55	GC01M182378	7.594254017	https://www.genecards.org/cgi-bin/carddisp.pl?gene=GLUL
ACOX1	Acyl-CoA Oxidase 1	Protein Coding	52	GC17M075941	7.590337753	https://www.genecards.org/cgi-bin/carddisp.pl?gene=ACOX1
SLC30A10	Solute Carrier Family 30 Member 10	Protein Coding	49	GC01M219685	7.569890022	https://www.genecards.org/cgi-bin/carddisp.pl?gene=SLC30A10
TH	Tyrosine Hydroxylase	Protein Coding	57	GC11M002163	7.567150116	https://www.genecards.org/cgi-bin/carddisp.pl?gene=TH
ERCC6	ERCC Excision Repair 6, Chromatin Remodeling Factor	Protein Coding	52	GC10M049454	7.561715126	https://www.genecards.org/cgi-bin/carddisp.pl?gene=ERCC6
NPC1L1	NPC1 Like Intracellular Cholesterol Transporter 1	Protein Coding	50	GC07M044512	7.560117245	https://www.genecards.org/cgi-bin/carddisp.pl?gene=NPC1L1
ATIC	5-Aminoimidazole-4-Carboxamide Ribonucleotide Formyltransferase/IMP Cyclohydrolase	Protein Coding	52	GC02P215311	7.556954384	https://www.genecards.org/cgi-bin/carddisp.pl?gene=ATIC
GCKR	Glucokinase Regulator	Protein Coding	48	GC02P027496	7.552617073	https://www.genecards.org/cgi-bin/carddisp.pl?gene=GCKR
CYP2A13	Cytochrome P450 Family 2 Subfamily A Member 13	Protein Coding	46	GC19P041088	7.549723625	https://www.genecards.org/cgi-bin/carddisp.pl?gene=CYP2A13
CYP46A1	Cytochrome P450 Family 46 Subfamily A Member 1	Protein Coding	47	GC14P099684	7.54566288	https://www.genecards.org/cgi-bin/carddisp.pl?gene=CYP46A1
ALDH18A1	Aldehyde Dehydrogenase 18 Family Member A1	Protein Coding	53	GC10M095605	7.53638792	https://www.genecards.org/cgi-bin/carddisp.pl?gene=ALDH18A1
PET100	PET100 Cytochrome C Oxidase Chaperone	Protein Coding	36	GC19P007946	7.528688908	https://www.genecards.org/cgi-bin/carddisp.pl?gene=PET100
BCO1	Beta-Carotene Oxygenase 1	Protein Coding	44	GC16P081238	7.511155128	https://www.genecards.org/cgi-bin/carddisp.pl?gene=BCO1
DCXR	Dicarbonyl And L-Xylulose Reductase	Protein Coding	50	GC17M082036	7.505607128	https://www.genecards.org/cgi-bin/carddisp.pl?gene=DCXR
PEX5	Peroxisomal Biogenesis Factor 5	Protein Coding	51	GC12P023573	7.500929832	https://www.genecards.org/cgi-bin/carddisp.pl?gene=PEX5
LCT	Lactase	Protein Coding	48	GC02M135787	7.500145435	https://www.genecards.org/cgi-bin/carddisp.pl?gene=LCT
IGF2R	Insulin Like Growth Factor 2 Receptor	Protein Coding	52	GC06P159969	7.493411064	https://www.genecards.org/cgi-bin/carddisp.pl?gene=IGF2R
ALDH7A1	Aldehyde Dehydrogenase 7 Family Member A1	Protein Coding	55	GC05M126541	7.480637074	https://www.genecards.org/cgi-bin/carddisp.pl?gene=ALDH7A1
CYP4F3	Cytochrome P450 Family 4 Subfamily F Member 3	Protein Coding	48	GC19P015640	7.472928524	https://www.genecards.org/cgi-bin/carddisp.pl?gene=CYP4F3
MCOLN1	Mucolipin TRP Cation Channel 1	Protein Coding	49	GC19P007523	7.469198227	https://www.genecards.org/cgi-bin/carddisp.pl?gene=MCOLN1
CD320	CD320 Molecule	Protein Coding	47	GC19M008302	7.465324402	https://www.genecards.org/cgi-bin/carddisp.pl?gene=CD320
MSMO1	Methylsterol Monooxygenase 1	Protein Coding	51	GC04P165327	7.457993507	https://www.genecards.org/cgi-bin/carddisp.pl?gene=MSMO1
GYS1	Glycogen Synthase 1	Protein Coding	56	GC19M070869	7.451627731	https://www.genecards.org/cgi-bin/carddisp.pl?gene=GYS1
SUCLG1	Succinate-CoA Ligase GDP/ADP-Forming Subunit Alpha	Protein Coding	53	GC02M084423	7.446712494	https://www.genecards.org/cgi-bin/carddisp.pl?gene=SUCLG1
COX8A	Cytochrome C Oxidase Subunit 8A	Protein Coding	47	GC11P064082	7.438914299	https://www.genecards.org/cgi-bin/carddisp.pl?gene=COX8A
COX4I1	Cytochrome C Oxidase Subunit 4I1	Protein Coding	52	GC16P085798	7.429093361	https://www.genecards.org/cgi-bin/carddisp.pl?gene=COX4I1
NAT1	N-Acetyltransferase 1	Protein Coding	50	GC08P018183	7.4096241	https://www.genecards.org/cgi-bin/carddisp.pl?gene=NAT1
PLTP	Phospholipid Transfer Protein	Protein Coding	51	GC20M045898	7.402272224	https://www.genecards.org/cgi-bin/carddisp.pl?gene=PLTP
OCRL	OCRL Inositol Polyphosphate-5-Phosphatase	Protein Coding	51	GC0XP129539	7.396323681	https://www.genecards.org/cgi-bin/carddisp.pl?gene=OCRL
ERCC2	ERCC Excision Repair 2, TFIIH Core Complex Helicase Subunit	Protein Coding	53	GC19M045349	7.387006283	https://www.genecards.org/cgi-bin/carddisp.pl?gene=ERCC2
COX14	Cytochrome C Oxidase Assembly Factor COX14	Protein Coding	44	GC12P050122	7.381718636	https://www.genecards.org/cgi-bin/carddisp.pl?gene=COX14
IGF1R	Insulin Like Growth Factor 1 Receptor	Protein Coding	61	GC15P098648	7.379458904	https://www.genecards.org/cgi-bin/carddisp.pl?gene=IGF1R
FOXO3	Forkhead Box O3	Protein Coding	53	GC06P108559	7.352218628	https://www.genecards.org/cgi-bin/carddisp.pl?gene=FOXO3
PDHX	Pyruvate Dehydrogenase Complex Component X	Protein Coding	52	GC11P034894	7.343760014	https://www.genecards.org/cgi-bin/carddisp.pl?gene=PDHX
PLA2G6	Phospholipase A2 Group VI	Protein Coding	54	GC22M063106	7.339329243	https://www.genecards.org/cgi-bin/carddisp.pl?gene=PLA2G6
ABHD5	Abhydrolase Domain Containing 5, Lysophosphatidic Acid Acyltransferase	Protein Coding	51	GC03P043707	7.332357407	https://www.genecards.org/cgi-bin/carddisp.pl?gene=ABHD5
UQCRC2	Ubiquinol-Cytochrome C Reductase Core Protein 2	Protein Coding	52	GC16P022469	7.326045036	https://www.genecards.org/cgi-bin/carddisp.pl?gene=UQCRC2
LONP1	Lon Peptidase 1, Mitochondrial	Protein Coding	52	GC19M005691	7.316146851	https://www.genecards.org/cgi-bin/carddisp.pl?gene=LONP1
MT-CYB	Mitochondrially Encoded Cytochrome B	Protein Coding	38	GCMTP014749	7.301893711	https://www.genecards.org/cgi-bin/carddisp.pl?gene=MT-CYB
EPM2A	EPM2A Glucan Phosphatase, Laforin	Protein Coding	50	GC06M145382	7.301481247	https://www.genecards.org/cgi-bin/carddisp.pl?gene=EPM2A
TTPA	Alpha Tocopherol Transfer Protein	Protein Coding	47	GC08M063048	7.29576683	https://www.genecards.org/cgi-bin/carddisp.pl?gene=TTPA
SLC52A2	Solute Carrier Family 52 Member 2	Protein Coding	46	GC08P144333	7.276521206	https://www.genecards.org/cgi-bin/carddisp.pl?gene=SLC52A2
MOCS1	Molybdenum Cofactor Synthesis 1	Protein Coding	46	GC06M039899	7.27616787	https://www.genecards.org/cgi-bin/carddisp.pl?gene=MOCS1
MYC	MYC Proto-Oncogene, BHLH Transcription Factor	Protein Coding	59	GC08P127735	7.273090363	https://www.genecards.org/cgi-bin/carddisp.pl?gene=MYC
HLA-B	Major Histocompatibility Complex, Class I, B	Protein Coding	52	GC06M071682	7.262144089	https://www.genecards.org/cgi-bin/carddisp.pl?gene=HLA-B
ALOX12	Arachidonate 12-Lipoxygenase, 12S Type	Protein Coding	51	GC17P006995	7.260427952	https://www.genecards.org/cgi-bin/carddisp.pl?gene=ALOX12
PRKAG2	Protein Kinase AMP-Activated Non-Catalytic Subunit Gamma 2	Protein Coding	56	GC07M151556	7.260262489	https://www.genecards.org/cgi-bin/carddisp.pl?gene=PRKAG2
ABAT	4-Aminobutyrate Aminotransferase	Protein Coding	52	GC16P008674	7.259923935	https://www.genecards.org/cgi-bin/carddisp.pl?gene=ABAT
GALNT3	Polypeptide N-Acetylgalactosaminyltransferase 3	Protein Coding	52	GC02M165747	7.240995884	https://www.genecards.org/cgi-bin/carddisp.pl?gene=GALNT3
BRCA1	BRCA1 DNA Repair Associated	Protein Coding	56	GC17M043044	7.238341331	https://www.genecards.org/cgi-bin/carddisp.pl?gene=BRCA1
SI	Sucrase-Isomaltase	Protein Coding	51	GC03M164978	7.238137722	https://www.genecards.org/cgi-bin/carddisp.pl?gene=SI
ALAD	Aminolevulinate Dehydratase	Protein Coding	53	GC09M113386	7.236595154	https://www.genecards.org/cgi-bin/carddisp.pl?gene=ALAD
ADH1C	Alcohol Dehydrogenase 1C (Class I), Gamma Polypeptide	Protein Coding	47	GC04M099336	7.230705738	https://www.genecards.org/cgi-bin/carddisp.pl?gene=ADH1C
DSP	Desmoplakin	Protein Coding	57	GC06P007541	7.228272915	https://www.genecards.org/cgi-bin/carddisp.pl?gene=DSP
LDLRAP1	Low Density Lipoprotein Receptor Adaptor Protein 1	Protein Coding	48	GC01P025543	7.22134304	https://www.genecards.org/cgi-bin/carddisp.pl?gene=LDLRAP1
BCKDK	Branched Chain Keto Acid Dehydrogenase Kinase	Protein Coding	52	GC16P042844	7.218183517	https://www.genecards.org/cgi-bin/carddisp.pl?gene=BCKDK
NPPA	Natriuretic Peptide A	Protein Coding	52	GC01M011846	7.181591988	https://www.genecards.org/cgi-bin/carddisp.pl?gene=NPPA
DBT	Dihydrolipoamide Branched Chain Transacylase E2	Protein Coding	49	GC01M100186	7.164525509	https://www.genecards.org/cgi-bin/carddisp.pl?gene=DBT
GPX1	Glutathione Peroxidase 1	Protein Coding	52	GC03M051566	7.153871059	https://www.genecards.org/cgi-bin/carddisp.pl?gene=GPX1
LBR	Lamin B Receptor	Protein Coding	54	GC01M225401	7.152074814	https://www.genecards.org/cgi-bin/carddisp.pl?gene=LBR
OXCT1	3-Oxoacid CoA-Transferase 1	Protein Coding	52	GC05M041732	7.15192318	https://www.genecards.org/cgi-bin/carddisp.pl?gene=OXCT1
SLC46A1	Solute Carrier Family 46 Member 1	Protein Coding	49	GC17M051190	7.147236824	https://www.genecards.org/cgi-bin/carddisp.pl?gene=SLC46A1
PPP1R15B	Protein Phosphatase 1 Regulatory Subunit 15B	Protein Coding	43	GC01M204538	7.145876408	https://www.genecards.org/cgi-bin/carddisp.pl?gene=PPP1R15B
PKLR	Pyruvate Kinase L/R	Protein Coding	53	GC01M155289	7.120894432	https://www.genecards.org/cgi-bin/carddisp.pl?gene=PKLR
APOA4	Apolipoprotein A4	Protein Coding	48	GC11M116820	7.115617752	https://www.genecards.org/cgi-bin/carddisp.pl?gene=APOA4
UGT2B15	UDP Glucuronosyltransferase Family 2 Member B15	Protein Coding	50	GC04M068646	7.115576744	https://www.genecards.org/cgi-bin/carddisp.pl?gene=UGT2B15
TNFRSF11B	TNF Receptor Superfamily Member 11b	Protein Coding	54	GC08M118923	7.112789631	https://www.genecards.org/cgi-bin/carddisp.pl?gene=TNFRSF11B
ADIPOR1	Adiponectin Receptor 1	Protein Coding	51	GC01M202940	7.112663746	https://www.genecards.org/cgi-bin/carddisp.pl?gene=ADIPOR1
UROC1	Urocanate Hydratase 1	Protein Coding	46	GC03M126481	7.108875751	https://www.genecards.org/cgi-bin/carddisp.pl?gene=UROC1
CYP2C18	Cytochrome P450 Family 2 Subfamily C Member 18	Protein Coding	49	GC10P094945	7.106297016	https://www.genecards.org/cgi-bin/carddisp.pl?gene=CYP2C18
ANGPTL8	Angiopoietin Like 8	Protein Coding	39	GC19P011238	7.101597786	https://www.genecards.org/cgi-bin/carddisp.pl?gene=ANGPTL8
BCAT2	Branched Chain Amino Acid Transaminase 2	Protein Coding	52	GC19M048795	7.094143391	https://www.genecards.org/cgi-bin/carddisp.pl?gene=BCAT2
GNPTAB	N-Acetylglucosamine-1-Phosphate Transferase Subunits Alpha And Beta	Protein Coding	49	GC12M101745	7.092946529	https://www.genecards.org/cgi-bin/carddisp.pl?gene=GNPTAB
TKT	Transketolase	Protein Coding	52	GC03M053224	7.092367172	https://www.genecards.org/cgi-bin/carddisp.pl?gene=TKT
MT-ND2	Mitochondrially Encoded NADH:Ubiquinone Oxidoreductase Core Subunit 2	Protein Coding	40	GCMTP004472	7.088879108	https://www.genecards.org/cgi-bin/carddisp.pl?gene=MT-ND2
CYP4V2	Cytochrome P450 Family 4 Subfamily V Member 2	Protein Coding	48	GC04P186191	7.084361553	https://www.genecards.org/cgi-bin/carddisp.pl?gene=CYP4V2
AKR1D1	Aldo-Keto Reductase Family 1 Member D1	Protein Coding	52	GC07P138011	7.080200672	https://www.genecards.org/cgi-bin/carddisp.pl?gene=AKR1D1
MAOB	Monoamine Oxidase B	Protein Coding	51	GC0XM043766	7.074934483	https://www.genecards.org/cgi-bin/carddisp.pl?gene=MAOB
ABCB4	ATP Binding Cassette Subfamily B Member 4	Protein Coding	54	GC07M087365	7.067833424	https://www.genecards.org/cgi-bin/carddisp.pl?gene=ABCB4
IGFBP3	Insulin Like Growth Factor Binding Protein 3	Protein Coding	54	GC07M045912	7.067376614	https://www.genecards.org/cgi-bin/carddisp.pl?gene=IGFBP3
TSHR	Thyroid Stimulating Hormone Receptor	Protein Coding	54	GC14P080954	7.05812788	https://www.genecards.org/cgi-bin/carddisp.pl?gene=TSHR
ATM	ATM Serine/Threonine Kinase	Protein Coding	60	GC11P108222	7.040478706	https://www.genecards.org/cgi-bin/carddisp.pl?gene=ATM
SDHD	Succinate Dehydrogenase Complex Subunit D	Protein Coding	51	GC11P112087	7.036209106	https://www.genecards.org/cgi-bin/carddisp.pl?gene=SDHD
MGAM	Maltase-Glucoamylase	Protein Coding	50	GC07P150622	7.032072544	https://www.genecards.org/cgi-bin/carddisp.pl?gene=MGAM
PIK3R1	Phosphoinositide-3-Kinase Regulatory Subunit 1	Protein Coding	57	GC05P068215	7.025906563	https://www.genecards.org/cgi-bin/carddisp.pl?gene=PIK3R1
PYY	Peptide YY	Protein Coding	49	GC17M043952	7.022583961	https://www.genecards.org/cgi-bin/carddisp.pl?gene=PYY
PFKL	Phosphofructokinase, Liver Type	Protein Coding	52	GC21P044300	7.021948814	https://www.genecards.org/cgi-bin/carddisp.pl?gene=PFKL
AKR1C2	Aldo-Keto Reductase Family 1 Member C2	Protein Coding	52	GC10M004987	7.010550976	https://www.genecards.org/cgi-bin/carddisp.pl?gene=AKR1C2
CHKB	Choline Kinase Beta	Protein Coding	52	GC22M050578	7.005218506	https://www.genecards.org/cgi-bin/carddisp.pl?gene=CHKB
TFRC	Transferrin Receptor	Protein Coding	58	GC03M196056	6.992880821	https://www.genecards.org/cgi-bin/carddisp.pl?gene=TFRC
SLC5A1	Solute Carrier Family 5 Member 1	Protein Coding	55	GC22P032043	6.968767643	https://www.genecards.org/cgi-bin/carddisp.pl?gene=SLC5A1
ICOSLG	Inducible T Cell Costimulator Ligand	Protein Coding	48	GC21M044222	6.96148777	https://www.genecards.org/cgi-bin/carddisp.pl?gene=ICOSLG
AKR1C4	Aldo-Keto Reductase Family 1 Member C4	Protein Coding	53	GC10P005195	6.96021843	https://www.genecards.org/cgi-bin/carddisp.pl?gene=AKR1C4
ABCC1	ATP Binding Cassette Subfamily C Member 1	Protein Coding	56	GC16P015949	6.95768261	https://www.genecards.org/cgi-bin/carddisp.pl?gene=ABCC1
SHMT2	Serine Hydroxymethyltransferase 2	Protein Coding	52	GC12P057229	6.956648827	https://www.genecards.org/cgi-bin/carddisp.pl?gene=SHMT2
CYP4F12	Cytochrome P450 Family 4 Subfamily F Member 12	Protein Coding	46	GC19P015917	6.936614513	https://www.genecards.org/cgi-bin/carddisp.pl?gene=CYP4F12
GPD1	Glycerol-3-Phosphate Dehydrogenase 1	Protein Coding	51	GC12P050126	6.935909271	https://www.genecards.org/cgi-bin/carddisp.pl?gene=GPD1
CSF2RB	Colony Stimulating Factor 2 Receptor Subunit Beta	Protein Coding	54	GC22P036913	6.932886124	https://www.genecards.org/cgi-bin/carddisp.pl?gene=CSF2RB
GHR	Growth Hormone Receptor	Protein Coding	53	GC05P042429	6.928421021	https://www.genecards.org/cgi-bin/carddisp.pl?gene=GHR
PEMT	Phosphatidylethanolamine N-Methyltransferase	Protein Coding	46	GC17M017591	6.918374062	https://www.genecards.org/cgi-bin/carddisp.pl?gene=PEMT
ACACB	Acetyl-CoA Carboxylase Beta	Protein Coding	52	GC12P109116	6.916099548	https://www.genecards.org/cgi-bin/carddisp.pl?gene=ACACB
SGSH	N-Sulfoglucosamine Sulfohydrolase	Protein Coding	52	GC17M080206	6.894717216	https://www.genecards.org/cgi-bin/carddisp.pl?gene=SGSH
GUSB	Glucuronidase Beta	Protein Coding	54	GC07M065960	6.888979912	https://www.genecards.org/cgi-bin/carddisp.pl?gene=GUSB
TUFM	Tu Translation Elongation Factor, Mitochondrial	Protein Coding	52	GC16M038301	6.881788254	https://www.genecards.org/cgi-bin/carddisp.pl?gene=TUFM
AGXT2	Alanine--Glyoxylate Aminotransferase 2	Protein Coding	47	GC05M034998	6.865650654	https://www.genecards.org/cgi-bin/carddisp.pl?gene=AGXT2
PEX1	Peroxisomal Biogenesis Factor 1	Protein Coding	51	GC07M092487	6.865270138	https://www.genecards.org/cgi-bin/carddisp.pl?gene=PEX1
GSTA1	Glutathione S-Transferase Alpha 1	Protein Coding	48	GC06M052791	6.865110874	https://www.genecards.org/cgi-bin/carddisp.pl?gene=GSTA1
SIRT6	Sirtuin 6	Protein Coding	52	GC19M004174	6.863853455	https://www.genecards.org/cgi-bin/carddisp.pl?gene=SIRT6
AKR1B1	Aldo-Keto Reductase Family 1 Member B	Protein Coding	53	GC07M134442	6.859848022	https://www.genecards.org/cgi-bin/carddisp.pl?gene=AKR1B1
DECR1	2,4-Dienoyl-CoA Reductase 1	Protein Coding	47	GC08P090001	6.853302479	https://www.genecards.org/cgi-bin/carddisp.pl?gene=DECR1
GALNT2	Polypeptide N-Acetylgalactosaminyltransferase 2	Protein Coding	53	GC01P230057	6.844919682	https://www.genecards.org/cgi-bin/carddisp.pl?gene=GALNT2
AGK	Acylglycerol Kinase	Protein Coding	47	GC07P141551	6.8449049	https://www.genecards.org/cgi-bin/carddisp.pl?gene=AGK
MMP1	Matrix Metallopeptidase 1	Protein Coding	57	GC11M102810	6.841004848	https://www.genecards.org/cgi-bin/carddisp.pl?gene=MMP1
NR0B2	Nuclear Receptor Subfamily 0 Group B Member 2	Protein Coding	50	GC01M027236	6.837527275	https://www.genecards.org/cgi-bin/carddisp.pl?gene=NR0B2
BRCA2	BRCA2 DNA Repair Associated	Protein Coding	53	GC13P032315	6.825194836	https://www.genecards.org/cgi-bin/carddisp.pl?gene=BRCA2
PHYH	Phytanoyl-CoA 2-Hydroxylase	Protein Coding	52	GC10M013277	6.824326515	https://www.genecards.org/cgi-bin/carddisp.pl?gene=PHYH
LPA	Lipoprotein(A)	Protein Coding	44	GC06M160531	6.809640408	https://www.genecards.org/cgi-bin/carddisp.pl?gene=LPA
CYP4F11	Cytochrome P450 Family 4 Subfamily F Member 11	Protein Coding	44	GC19M015912	6.793678761	https://www.genecards.org/cgi-bin/carddisp.pl?gene=CYP4F11
DNMT3A	DNA Methyltransferase 3 Alpha	Protein Coding	57	GC02M025228	6.792014122	https://www.genecards.org/cgi-bin/carddisp.pl?gene=DNMT3A
MDH2	Malate Dehydrogenase 2	Protein Coding	55	GC07P076048	6.78377676	https://www.genecards.org/cgi-bin/carddisp.pl?gene=MDH2
MAPK1	Mitogen-Activated Protein Kinase 1	Protein Coding	59	GC22M021759	6.767061234	https://www.genecards.org/cgi-bin/carddisp.pl?gene=MAPK1
SQSTM1	Sequestosome 1	Protein Coding	55	GC05P179806	6.755986691	https://www.genecards.org/cgi-bin/carddisp.pl?gene=SQSTM1
PYCR1	Pyrroline-5-Carboxylate Reductase 1	Protein Coding	52	GC17M081932	6.754955769	https://www.genecards.org/cgi-bin/carddisp.pl?gene=PYCR1
JAK2	Janus Kinase 2	Protein Coding	60	GC09P004985	6.744909286	https://www.genecards.org/cgi-bin/carddisp.pl?gene=JAK2
TKFC	Triokinase And FMN Cyclase	Protein Coding	49	GC11P061334	6.744729042	https://www.genecards.org/cgi-bin/carddisp.pl?gene=TKFC
CCR6	C-C Motif Chemokine Receptor 6	Protein Coding	51	GC06P167111	6.741111755	https://www.genecards.org/cgi-bin/carddisp.pl?gene=CCR6
VLDLR	Very Low Density Lipoprotein Receptor	Protein Coding	56	GC09P002611	6.738288879	https://www.genecards.org/cgi-bin/carddisp.pl?gene=VLDLR
HSD3B7	Hydroxy-Delta-5-Steroid Dehydrogenase, 3 Beta- And Steroid Delta-Isomerase 7	Protein Coding	47	GC16P030985	6.728235245	https://www.genecards.org/cgi-bin/carddisp.pl?gene=HSD3B7
HSD3B1	Hydroxy-Delta-5-Steroid Dehydrogenase, 3 Beta- And Steroid Delta-Isomerase 1	Protein Coding	49	GC01P119507	6.723380089	https://www.genecards.org/cgi-bin/carddisp.pl?gene=HSD3B1
KCNJ10	Potassium Inwardly Rectifying Channel Subfamily J Member 10	Protein Coding	52	GC01M159998	6.720118046	https://www.genecards.org/cgi-bin/carddisp.pl?gene=KCNJ10
COG2	Component Of Oligomeric Golgi Complex 2	Protein Coding	47	GC01P230642	6.7134161	https://www.genecards.org/cgi-bin/carddisp.pl?gene=COG2
CTNNB1	Catenin Beta 1	Protein Coding	60	GC03P041194	6.701797962	https://www.genecards.org/cgi-bin/carddisp.pl?gene=CTNNB1
SRD5A1	Steroid 5 Alpha-Reductase 1	Protein Coding	50	GC05P006633	6.701415062	https://www.genecards.org/cgi-bin/carddisp.pl?gene=SRD5A1
HSD17B4	Hydroxysteroid 17-Beta Dehydrogenase 4	Protein Coding	53	GC05P119452	6.697383404	https://www.genecards.org/cgi-bin/carddisp.pl?gene=HSD17B4
ATP5F1D	ATP Synthase F1 Subunit Delta	Protein Coding	47	GC19P003704	6.695139885	https://www.genecards.org/cgi-bin/carddisp.pl?gene=ATP5F1D
ACSL4	Acyl-CoA Synthetase Long Chain Family Member 4	Protein Coding	52	GC0XM109624	6.690220356	https://www.genecards.org/cgi-bin/carddisp.pl?gene=ACSL4
ATP5F1E	ATP Synthase F1 Subunit Epsilon	Protein Coding	48	GC20M059026	6.68708086	https://www.genecards.org/cgi-bin/carddisp.pl?gene=ATP5F1E
ACY1	Aminoacylase 1	Protein Coding	52	GC03P051983	6.685522556	https://www.genecards.org/cgi-bin/carddisp.pl?gene=ACY1
DBH	Dopamine Beta-Hydroxylase	Protein Coding	59	GC09P133636	6.683258533	https://www.genecards.org/cgi-bin/carddisp.pl?gene=DBH
GFM1	G Elongation Factor Mitochondrial 1	Protein Coding	51	GC03P158644	6.681232452	https://www.genecards.org/cgi-bin/carddisp.pl?gene=GFM1
FOXO1	Forkhead Box O1	Protein Coding	56	GC13M040555	6.674343586	https://www.genecards.org/cgi-bin/carddisp.pl?gene=FOXO1
IDS	Iduronate 2-Sulfatase	Protein Coding	55	GC0XM149476	6.670471191	https://www.genecards.org/cgi-bin/carddisp.pl?gene=IDS
CXCL8	C-X-C Motif Chemokine Ligand 8	Protein Coding	50	GC04P073740	6.655010223	https://www.genecards.org/cgi-bin/carddisp.pl?gene=CXCL8
BMAL1	Basic Helix-Loop-Helix ARNT Like 1	Protein Coding	48	GC11P013277	6.652882576	https://www.genecards.org/cgi-bin/carddisp.pl?gene=BMAL1
PEX7	Peroxisomal Biogenesis Factor 7	Protein Coding	50	GC06P136822	6.647947311	https://www.genecards.org/cgi-bin/carddisp.pl?gene=PEX7
FADS2	Fatty Acid Desaturase 2	Protein Coding	51	GC11P061792	6.647303581	https://www.genecards.org/cgi-bin/carddisp.pl?gene=FADS2
SNCA	Synuclein Alpha	Protein Coding	59	GC04M089724	6.645116329	https://www.genecards.org/cgi-bin/carddisp.pl?gene=SNCA
PHKA1	Phosphorylase Kinase Regulatory Subunit Alpha 1	Protein Coding	48	GC0XM072578	6.638933659	https://www.genecards.org/cgi-bin/carddisp.pl?gene=PHKA1
HCRT	Hypocretin Neuropeptide Precursor	Protein Coding	46	GC17M051782	6.638889313	https://www.genecards.org/cgi-bin/carddisp.pl?gene=HCRT
COX15	Cytochrome C Oxidase Assembly Homolog COX15	Protein Coding	48	GC10M099696	6.63765955	https://www.genecards.org/cgi-bin/carddisp.pl?gene=COX15
DNAJC19	DnaJ Heat Shock Protein Family (Hsp40) Member C19	Protein Coding	49	GC03M180983	6.628087997	https://www.genecards.org/cgi-bin/carddisp.pl?gene=DNAJC19
SULT2A1	Sulfotransferase Family 2A Member 1	Protein Coding	50	GC19M047870	6.624849796	https://www.genecards.org/cgi-bin/carddisp.pl?gene=SULT2A1
ATAD3A	ATPase Family AAA Domain Containing 3A	Protein Coding	47	GC01P004388	6.620093346	https://www.genecards.org/cgi-bin/carddisp.pl?gene=ATAD3A
SLC39A14	Solute Carrier Family 39 Member 14	Protein Coding	51	GC08P022367	6.616911411	https://www.genecards.org/cgi-bin/carddisp.pl?gene=SLC39A14
IDH1	Isocitrate Dehydrogenase (NADP(+)) 1	Protein Coding	60	GC02M208236	6.602210045	https://www.genecards.org/cgi-bin/carddisp.pl?gene=IDH1
SCAP	SREBF Chaperone	Protein Coding	49	GC03M047413	6.598823071	https://www.genecards.org/cgi-bin/carddisp.pl?gene=SCAP
LIPT1	Lipoyltransferase 1	Protein Coding	47	GC02P099200	6.595341682	https://www.genecards.org/cgi-bin/carddisp.pl?gene=LIPT1
B2M	Beta-2-Microglobulin	Protein Coding	56	GC15P044711	6.595191002	https://www.genecards.org/cgi-bin/carddisp.pl?gene=B2M
HP	Haptoglobin	Protein Coding	52	GC16P072372	6.594856739	https://www.genecards.org/cgi-bin/carddisp.pl?gene=HP
BLOC1S1	Biogenesis Of Lysosomal Organelles Complex 1 Subunit 1	Protein Coding	42	GC12P055950	6.583110332	https://www.genecards.org/cgi-bin/carddisp.pl?gene=BLOC1S1
PPOX	Protoporphyrinogen Oxidase	Protein Coding	50	GC01P161793	6.579375744	https://www.genecards.org/cgi-bin/carddisp.pl?gene=PPOX
PEX6	Peroxisomal Biogenesis Factor 6	Protein Coding	49	GC06M042963	6.578373432	https://www.genecards.org/cgi-bin/carddisp.pl?gene=PEX6
HAL	Histidine Ammonia-Lyase	Protein Coding	50	GC12M095972	6.577031612	https://www.genecards.org/cgi-bin/carddisp.pl?gene=HAL
APC	APC Regulator Of WNT Signaling Pathway	Protein Coding	56	GC05P112707	6.569344997	https://www.genecards.org/cgi-bin/carddisp.pl?gene=APC
PLA2G7	Phospholipase A2 Group VII	Protein Coding	56	GC06M046704	6.550402641	https://www.genecards.org/cgi-bin/carddisp.pl?gene=PLA2G7
DNMT1	DNA Methyltransferase 1	Protein Coding	59	GC19M010133	6.548671722	https://www.genecards.org/cgi-bin/carddisp.pl?gene=DNMT1
SLC26A3	Solute Carrier Family 26 Member 3	Protein Coding	51	GC07M107765	6.538603783	https://www.genecards.org/cgi-bin/carddisp.pl?gene=SLC26A3
EDN1	Endothelin 1	Protein Coding	55	GC06P012256	6.534018517	https://www.genecards.org/cgi-bin/carddisp.pl?gene=EDN1
NDUFS1	NADH:Ubiquinone Oxidoreductase Core Subunit S1	Protein Coding	51	GC02M206114	6.525603771	https://www.genecards.org/cgi-bin/carddisp.pl?gene=NDUFS1
DHTKD1	Dehydrogenase E1 And Transketolase Domain Containing 1	Protein Coding	49	GC10P012068	6.510184288	https://www.genecards.org/cgi-bin/carddisp.pl?gene=DHTKD1
SULT1A2	Sulfotransferase Family 1A Member 2	Protein Coding	48	GC16M028591	6.501914024	https://www.genecards.org/cgi-bin/carddisp.pl?gene=SULT1A2
KDM4C	Lysine Demethylase 4C	Protein Coding	48	GC09P006720	6.490547657	https://www.genecards.org/cgi-bin/carddisp.pl?gene=KDM4C
BDNF	Brain Derived Neurotrophic Factor	Protein Coding	56	GC11M027654	6.490311146	https://www.genecards.org/cgi-bin/carddisp.pl?gene=BDNF
AMT	Aminomethyltransferase	Protein Coding	51	GC03M051568	6.489425659	https://www.genecards.org/cgi-bin/carddisp.pl?gene=AMT
IGF2BP2	Insulin Like Growth Factor 2 MRNA Binding Protein 2	Protein Coding	51	GC03M185643	6.488287926	https://www.genecards.org/cgi-bin/carddisp.pl?gene=IGF2BP2
SERAC1	Serine Active Site Containing 1	Protein Coding	42	GC06M158109	6.487323761	https://www.genecards.org/cgi-bin/carddisp.pl?gene=SERAC1
OPA1	OPA1 Mitochondrial Dynamin Like GTPase	Protein Coding	51	GC03P193594	6.487266541	https://www.genecards.org/cgi-bin/carddisp.pl?gene=OPA1
TACO1	Translational Activator Of Cytochrome C Oxidase I	Protein Coding	47	GC17P063600	6.485931396	https://www.genecards.org/cgi-bin/carddisp.pl?gene=TACO1
SLC6A3	Solute Carrier Family 6 Member 3	Protein Coding	57	GC05M001392	6.483195305	https://www.genecards.org/cgi-bin/carddisp.pl?gene=SLC6A3
ALAS2	5'-Aminolevulinate Synthase 2	Protein Coding	51	GC0XM055009	6.472920418	https://www.genecards.org/cgi-bin/carddisp.pl?gene=ALAS2
PYGL	Glycogen Phosphorylase L	Protein Coding	53	GC14M050857	6.472837925	https://www.genecards.org/cgi-bin/carddisp.pl?gene=PYGL
AKR1C1	Aldo-Keto Reductase Family 1 Member C1	Protein Coding	50	GC10P004963	6.471101761	https://www.genecards.org/cgi-bin/carddisp.pl?gene=AKR1C1
ADORA2A	Adenosine A2a Receptor	Protein Coding	53	GC22P024417	6.469933033	https://www.genecards.org/cgi-bin/carddisp.pl?gene=ADORA2A
SUCLA2	Succinate-CoA Ligase ADP-Forming Subunit Beta	Protein Coding	53	GC13M047745	6.469673157	https://www.genecards.org/cgi-bin/carddisp.pl?gene=SUCLA2
CCND1	Cyclin D1	Protein Coding	60	GC11P069641	6.461050034	https://www.genecards.org/cgi-bin/carddisp.pl?gene=CCND1
PLA2G2A	Phospholipase A2 Group IIA	Protein Coding	53	GC01M019975	6.460004807	https://www.genecards.org/cgi-bin/carddisp.pl?gene=PLA2G2A
ALDH1B1	Aldehyde Dehydrogenase 1 Family Member B1	Protein Coding	50	GC09P038392	6.456608295	https://www.genecards.org/cgi-bin/carddisp.pl?gene=ALDH1B1
KCNJ5	Potassium Inwardly Rectifying Channel Subfamily J Member 5	Protein Coding	53	GC11P128891	6.454345703	https://www.genecards.org/cgi-bin/carddisp.pl?gene=KCNJ5
PPP1R3A	Protein Phosphatase 1 Regulatory Subunit 3A	Protein Coding	49	GC07M113876	6.444697857	https://www.genecards.org/cgi-bin/carddisp.pl?gene=PPP1R3A
GLS2	Glutaminase 2	Protein Coding	48	GC12M056470	6.434999943	https://www.genecards.org/cgi-bin/carddisp.pl?gene=GLS2
FBP2	Fructose-Bisphosphatase 2	Protein Coding	50	GC09M094558	6.431505203	https://www.genecards.org/cgi-bin/carddisp.pl?gene=FBP2
PDXK	Pyridoxal Kinase	Protein Coding	53	GC21P043719	6.431438923	https://www.genecards.org/cgi-bin/carddisp.pl?gene=PDXK
GYS2	Glycogen Synthase 2	Protein Coding	51	GC12M022766	6.424085617	https://www.genecards.org/cgi-bin/carddisp.pl?gene=GYS2
GCSH	Glycine Cleavage System Protein H	Protein Coding	49	GC16M081081	6.419194698	https://www.genecards.org/cgi-bin/carddisp.pl?gene=GCSH
AR	Androgen Receptor	Protein Coding	59	GC0XP067544	6.417553902	https://www.genecards.org/cgi-bin/carddisp.pl?gene=AR
SLC2A3	Solute Carrier Family 2 Member 3	Protein Coding	55	GC12M007919	6.411073685	https://www.genecards.org/cgi-bin/carddisp.pl?gene=SLC2A3
CYP2S1	Cytochrome P450 Family 2 Subfamily S Member 1	Protein Coding	49	GC19P041193	6.387629509	https://www.genecards.org/cgi-bin/carddisp.pl?gene=CYP2S1
TNXB	Tenascin XB	Protein Coding	51	GC06M071747	6.378847599	https://www.genecards.org/cgi-bin/carddisp.pl?gene=TNXB
DGKE	Diacylglycerol Kinase Epsilon	Protein Coding	54	GC17P056834	6.378428459	https://www.genecards.org/cgi-bin/carddisp.pl?gene=DGKE
LTC4S	Leukotriene C4 Synthase	Protein Coding	49	GC05P179793	6.376833439	https://www.genecards.org/cgi-bin/carddisp.pl?gene=LTC4S
PPA2	Inorganic Pyrophosphatase 2	Protein Coding	48	GC04M105369	6.376186371	https://www.genecards.org/cgi-bin/carddisp.pl?gene=PPA2
SLC10A2	Solute Carrier Family 10 Member 2	Protein Coding	48	GC13M103043	6.376178265	https://www.genecards.org/cgi-bin/carddisp.pl?gene=SLC10A2
DGUOK	Deoxyguanosine Kinase	Protein Coding	51	GC02P073926	6.367195129	https://www.genecards.org/cgi-bin/carddisp.pl?gene=DGUOK
TDO2	Tryptophan 2,3-Dioxygenase	Protein Coding	53	GC04P155854	6.365172863	https://www.genecards.org/cgi-bin/carddisp.pl?gene=TDO2
RORA	RAR Related Orphan Receptor A	Protein Coding	55	GC15M060488	6.353521824	https://www.genecards.org/cgi-bin/carddisp.pl?gene=RORA
FXN	Frataxin	Protein Coding	52	GC09P069035	6.348402977	https://www.genecards.org/cgi-bin/carddisp.pl?gene=FXN
WFS1	Wolframin ER Transmembrane Glycoprotein	Protein Coding	53	GC04P006260	6.345308781	https://www.genecards.org/cgi-bin/carddisp.pl?gene=WFS1
PGK1	Phosphoglycerate Kinase 1	Protein Coding	56	GC0XP078032	6.341289997	https://www.genecards.org/cgi-bin/carddisp.pl?gene=PGK1
IFNG	Interferon Gamma	Protein Coding	57	GC12M068154	6.339944839	https://www.genecards.org/cgi-bin/carddisp.pl?gene=IFNG
CASP8	Caspase 8	Protein Coding	59	GC02P201233	6.336952686	https://www.genecards.org/cgi-bin/carddisp.pl?gene=CASP8
SPP1	Secreted Phosphoprotein 1	Protein Coding	53	GC04P087975	6.324210644	https://www.genecards.org/cgi-bin/carddisp.pl?gene=SPP1
TPH1	Tryptophan Hydroxylase 1	Protein Coding	52	GC11M018040	6.323156834	https://www.genecards.org/cgi-bin/carddisp.pl?gene=TPH1
SERPINC1	Serpin Family C Member 1	Protein Coding	56	GC01M174653	6.318431854	https://www.genecards.org/cgi-bin/carddisp.pl?gene=SERPINC1
GBA2	Glucosylceramidase Beta 2	Protein Coding	47	GC09M035736	6.307016373	https://www.genecards.org/cgi-bin/carddisp.pl?gene=GBA2
ALDH3A1	Aldehyde Dehydrogenase 3 Family Member A1	Protein Coding	52	GC17M019737	6.305400372	https://www.genecards.org/cgi-bin/carddisp.pl?gene=ALDH3A1
C1QBP	Complement C1q Binding Protein	Protein Coding	51	GC17M005432	6.295370579	https://www.genecards.org/cgi-bin/carddisp.pl?gene=C1QBP
EIF2AK3	Eukaryotic Translation Initiation Factor 2 Alpha Kinase 3	Protein Coding	55	GC02M088556	6.294105053	https://www.genecards.org/cgi-bin/carddisp.pl?gene=EIF2AK3
PTPN11	Protein Tyrosine Phosphatase Non-Receptor Type 11	Protein Coding	61	GC12P112418	6.286845684	https://www.genecards.org/cgi-bin/carddisp.pl?gene=PTPN11
SOAT1	Sterol O-Acyltransferase 1	Protein Coding	51	GC01P179262	6.28181076	https://www.genecards.org/cgi-bin/carddisp.pl?gene=SOAT1
ALDH1A2	Aldehyde Dehydrogenase 1 Family Member A2	Protein Coding	55	GC15M121963	6.272653103	https://www.genecards.org/cgi-bin/carddisp.pl?gene=ALDH1A2
ADH7	Alcohol Dehydrogenase 7 (Class IV), Mu Or Sigma Polypeptide	Protein Coding	50	GC04M099412	6.269966125	https://www.genecards.org/cgi-bin/carddisp.pl?gene=ADH7
HSD17B1	Hydroxysteroid 17-Beta Dehydrogenase 1	Protein Coding	48	GC17P061989	6.269137383	https://www.genecards.org/cgi-bin/carddisp.pl?gene=HSD17B1
ABCG1	ATP Binding Cassette Subfamily G Member 1	Protein Coding	50	GC21P042199	6.26641655	https://www.genecards.org/cgi-bin/carddisp.pl?gene=ABCG1
BAAT	Bile Acid-CoA:Amino Acid N-Acyltransferase	Protein Coding	50	GC09M101354	6.25935173	https://www.genecards.org/cgi-bin/carddisp.pl?gene=BAAT
GNA11	G Protein Subunit Alpha 11	Protein Coding	54	GC19P003094	6.240286827	https://www.genecards.org/cgi-bin/carddisp.pl?gene=GNA11
CDKN3	Cyclin Dependent Kinase Inhibitor 3	Protein Coding	48	GC14P054398	6.234424591	https://www.genecards.org/cgi-bin/carddisp.pl?gene=CDKN3
LRP2	LDL Receptor Related Protein 2	Protein Coding	55	GC02M169127	6.221600533	https://www.genecards.org/cgi-bin/carddisp.pl?gene=LRP2
ACVRL1	Activin A Receptor Like Type 1	Protein Coding	57	GC12P051906	6.215618134	https://www.genecards.org/cgi-bin/carddisp.pl?gene=ACVRL1
FGFR3	Fibroblast Growth Factor Receptor 3	Protein Coding	63	GC04P001795	6.214551449	https://www.genecards.org/cgi-bin/carddisp.pl?gene=FGFR3
FGFR4	Fibroblast Growth Factor Receptor 4	Protein Coding	59	GC05P177086	6.211747646	https://www.genecards.org/cgi-bin/carddisp.pl?gene=FGFR4
SLC19A2	Solute Carrier Family 19 Member 2	Protein Coding	51	GC01M169463	6.206926823	https://www.genecards.org/cgi-bin/carddisp.pl?gene=SLC19A2
CD4	CD4 Molecule	Protein Coding	57	GC12P006786	6.20609951	https://www.genecards.org/cgi-bin/carddisp.pl?gene=CD4
KYAT1	Kynurenine Aminotransferase 1	Protein Coding	47	GC09M128833	6.197896957	https://www.genecards.org/cgi-bin/carddisp.pl?gene=KYAT1
PPM1K	Protein Phosphatase, Mg2+/Mn2+ Dependent 1K	Protein Coding	48	GC04M088258	6.197414398	https://www.genecards.org/cgi-bin/carddisp.pl?gene=PPM1K
GOT1	Glutamic-Oxaloacetic Transaminase 1	Protein Coding	52	GC10M099396	6.193415165	https://www.genecards.org/cgi-bin/carddisp.pl?gene=GOT1
NDUFAF5	NADH:Ubiquinone Oxidoreductase Complex Assembly Factor 5	Protein Coding	43	GC20P013920	6.18792963	https://www.genecards.org/cgi-bin/carddisp.pl?gene=NDUFAF5
TSPO	Translocator Protein	Protein Coding	51	GC22P043151	6.1848526	https://www.genecards.org/cgi-bin/carddisp.pl?gene=TSPO
FTH1	Ferritin Heavy Chain 1	Protein Coding	57	GC11M061959	6.182503223	https://www.genecards.org/cgi-bin/carddisp.pl?gene=FTH1
TNFRSF11A	TNF Receptor Superfamily Member 11a	Protein Coding	54	GC18P062325	6.178750992	https://www.genecards.org/cgi-bin/carddisp.pl?gene=TNFRSF11A
IL2	Interleukin 2	Protein Coding	53	GC04M122451	6.170508862	https://www.genecards.org/cgi-bin/carddisp.pl?gene=IL2
SGPL1	Sphingosine-1-Phosphate Lyase 1	Protein Coding	52	GC10P070815	6.168321133	https://www.genecards.org/cgi-bin/carddisp.pl?gene=SGPL1
SORD	Sorbitol Dehydrogenase	Protein Coding	53	GC15P045023	6.156080723	https://www.genecards.org/cgi-bin/carddisp.pl?gene=SORD
SLC25A12	Solute Carrier Family 25 Member 12	Protein Coding	53	GC02M171783	6.154131889	https://www.genecards.org/cgi-bin/carddisp.pl?gene=SLC25A12
PEX10	Peroxisomal Biogenesis Factor 10	Protein Coding	48	GC01M002403	6.147717476	https://www.genecards.org/cgi-bin/carddisp.pl?gene=PEX10
BCL2	BCL2 Apoptosis Regulator	Protein Coding	57	GC18M063123	6.144490719	https://www.genecards.org/cgi-bin/carddisp.pl?gene=BCL2
BMP6	Bone Morphogenetic Protein 6	Protein Coding	50	GC06P007726	6.142043114	https://www.genecards.org/cgi-bin/carddisp.pl?gene=BMP6
ABCC6	ATP Binding Cassette Subfamily C Member 6	Protein Coding	53	GC16M016148	6.140630722	https://www.genecards.org/cgi-bin/carddisp.pl?gene=ABCC6
SLC5A5	Solute Carrier Family 5 Member 5	Protein Coding	52	GC19P072417	6.129322529	https://www.genecards.org/cgi-bin/carddisp.pl?gene=SLC5A5
ACO1	Aconitase 1	Protein Coding	51	GC09P032374	6.125291824	https://www.genecards.org/cgi-bin/carddisp.pl?gene=ACO1
GSTZ1	Glutathione S-Transferase Zeta 1	Protein Coding	48	GC14P077320	6.123954773	https://www.genecards.org/cgi-bin/carddisp.pl?gene=GSTZ1
PEX12	Peroxisomal Biogenesis Factor 12	Protein Coding	46	GC17M035574	6.121603012	https://www.genecards.org/cgi-bin/carddisp.pl?gene=PEX12
FPGS	Folylpolyglutamate Synthase	Protein Coding	48	GC09P127794	6.114862919	https://www.genecards.org/cgi-bin/carddisp.pl?gene=FPGS
FABP1	Fatty Acid Binding Protein 1	Protein Coding	49	GC02M088122	6.091253281	https://www.genecards.org/cgi-bin/carddisp.pl?gene=FABP1
LRAT	Lecithin Retinol Acyltransferase	Protein Coding	51	GC04P154626	6.086775303	https://www.genecards.org/cgi-bin/carddisp.pl?gene=LRAT
APOC1	Apolipoprotein C1	Protein Coding	46	GC19P044914	6.079060555	https://www.genecards.org/cgi-bin/carddisp.pl?gene=APOC1
LIAS	Lipoic Acid Synthetase	Protein Coding	48	GC04P039499	6.076796055	https://www.genecards.org/cgi-bin/carddisp.pl?gene=LIAS
SHPK	Sedoheptulokinase	Protein Coding	44	GC17M003608	6.069695473	https://www.genecards.org/cgi-bin/carddisp.pl?gene=SHPK
GFPT1	Glutamine--Fructose-6-Phosphate Transaminase 1	Protein Coding	53	GC02M069283	6.065360069	https://www.genecards.org/cgi-bin/carddisp.pl?gene=GFPT1
FTL	Ferritin Light Chain	Protein Coding	52	GC19P048965	6.064485073	https://www.genecards.org/cgi-bin/carddisp.pl?gene=FTL
PLPBP	Pyridoxal Phosphate Binding Protein	Protein Coding	46	GC08P037763	6.06306982	https://www.genecards.org/cgi-bin/carddisp.pl?gene=PLPBP
GUCY2C	Guanylate Cyclase 2C	Protein Coding	52	GC12M014612	6.062889576	https://www.genecards.org/cgi-bin/carddisp.pl?gene=GUCY2C
NDUFA6	NADH:Ubiquinone Oxidoreductase Subunit A6	Protein Coding	50	GC22M042085	6.060323715	https://www.genecards.org/cgi-bin/carddisp.pl?gene=NDUFA6
ALPP	Alkaline Phosphatase, Placental	Protein Coding	51	GC02P232378	6.05915451	https://www.genecards.org/cgi-bin/carddisp.pl?gene=ALPP
AGT	Angiotensinogen	Protein Coding	56	GC01M230690	6.055215836	https://www.genecards.org/cgi-bin/carddisp.pl?gene=AGT
PFKFB3	6-Phosphofructo-2-Kinase/Fructose-2,6-Biphosphatase 3	Protein Coding	52	GC10P006144	6.053682804	https://www.genecards.org/cgi-bin/carddisp.pl?gene=PFKFB3
PEX2	Peroxisomal Biogenesis Factor 2	Protein Coding	50	GC08M076980	6.053050995	https://www.genecards.org/cgi-bin/carddisp.pl?gene=PEX2
MEN1	Menin 1	Protein Coding	51	GC11M064803	6.050207138	https://www.genecards.org/cgi-bin/carddisp.pl?gene=MEN1
NPC2	NPC Intracellular Cholesterol Transporter 2	Protein Coding	50	GC14M074476	6.046332359	https://www.genecards.org/cgi-bin/carddisp.pl?gene=NPC2
TSHB	Thyroid Stimulating Hormone Subunit Beta	Protein Coding	48	GC01P115029	6.041368008	https://www.genecards.org/cgi-bin/carddisp.pl?gene=TSHB
RXRA	Retinoid X Receptor Alpha	Protein Coding	56	GC09P134317	6.040733337	https://www.genecards.org/cgi-bin/carddisp.pl?gene=RXRA
NOS2	Nitric Oxide Synthase 2	Protein Coding	56	GC17M027756	6.036956787	https://www.genecards.org/cgi-bin/carddisp.pl?gene=NOS2
FAS	Fas Cell Surface Death Receptor	Protein Coding	57	GC10P094616	6.035880089	https://www.genecards.org/cgi-bin/carddisp.pl?gene=FAS
HMBS	Hydroxymethylbilane Synthase	Protein Coding	51	GC11P119084	6.032221317	https://www.genecards.org/cgi-bin/carddisp.pl?gene=HMBS
PER2	Period Circadian Regulator 2	Protein Coding	50	GC02M238244	6.031340122	https://www.genecards.org/cgi-bin/carddisp.pl?gene=PER2
SLC26A1	Solute Carrier Family 26 Member 1	Protein Coding	46	GC04M002559	6.027797699	https://www.genecards.org/cgi-bin/carddisp.pl?gene=SLC26A1
PIEZO2	Piezo Type Mechanosensitive Ion Channel Component 2	Protein Coding	43	GC18M010670	6.027652264	https://www.genecards.org/cgi-bin/carddisp.pl?gene=PIEZO2
GCH1	GTP Cyclohydrolase 1	Protein Coding	53	GC14M054842	6.022695065	https://www.genecards.org/cgi-bin/carddisp.pl?gene=GCH1
CYCS	Cytochrome C, Somatic	Protein Coding	55	GC07M025118	6.021835327	https://www.genecards.org/cgi-bin/carddisp.pl?gene=CYCS
MTNR1B	Melatonin Receptor 1B	Protein Coding	52	GC11P092969	6.015131474	https://www.genecards.org/cgi-bin/carddisp.pl?gene=MTNR1B
CRYAA	Crystallin Alpha A	Protein Coding	52	GC21P043169	6.008360386	https://www.genecards.org/cgi-bin/carddisp.pl?gene=CRYAA
YARS2	Tyrosyl-TRNA Synthetase 2	Protein Coding	51	GC12M032819	6.005647659	https://www.genecards.org/cgi-bin/carddisp.pl?gene=YARS2
ACSM1	Acyl-CoA Synthetase Medium Chain Family Member 1	Protein Coding	46	GC16M020634	5.99834013	https://www.genecards.org/cgi-bin/carddisp.pl?gene=ACSM1
PTS	6-Pyruvoyltetrahydropterin Synthase	Protein Coding	51	GC11P112226	5.996047974	https://www.genecards.org/cgi-bin/carddisp.pl?gene=PTS
NARS2	Asparaginyl-TRNA Synthetase 2, Mitochondrial	Protein Coding	50	GC11M078435	5.992576599	https://www.genecards.org/cgi-bin/carddisp.pl?gene=NARS2
ARSB	Arylsulfatase B	Protein Coding	54	GC05M078777	5.990912437	https://www.genecards.org/cgi-bin/carddisp.pl?gene=ARSB
SLC25A10	Solute Carrier Family 25 Member 10	Protein Coding	49	GC17P081712	5.972311497	https://www.genecards.org/cgi-bin/carddisp.pl?gene=SLC25A10
PNPLA6	Patatin Like Phospholipase Domain Containing 6	Protein Coding	50	GC19P007534	5.966394901	https://www.genecards.org/cgi-bin/carddisp.pl?gene=PNPLA6
PTGS1	Prostaglandin-Endoperoxide Synthase 1	Protein Coding	53	GC09P122370	5.960170269	https://www.genecards.org/cgi-bin/carddisp.pl?gene=PTGS1
F9	Coagulation Factor IX	Protein Coding	54	GC0XP139530	5.955055714	https://www.genecards.org/cgi-bin/carddisp.pl?gene=F9
BMP2	Bone Morphogenetic Protein 2	Protein Coding	53	GC20P006767	5.951872826	https://www.genecards.org/cgi-bin/carddisp.pl?gene=BMP2
GMPS	Guanine Monophosphate Synthase	Protein Coding	51	GC03P155870	5.947236538	https://www.genecards.org/cgi-bin/carddisp.pl?gene=GMPS
SERPINA6	Serpin Family A Member 6	Protein Coding	52	GC14M103107	5.942070961	https://www.genecards.org/cgi-bin/carddisp.pl?gene=SERPINA6
DHCR24	24-Dehydrocholesterol Reductase	Protein Coding	52	GC01M054849	5.935986042	https://www.genecards.org/cgi-bin/carddisp.pl?gene=DHCR24
ABCC4	ATP Binding Cassette Subfamily C Member 4	Protein Coding	52	GC13M095019	5.93040514	https://www.genecards.org/cgi-bin/carddisp.pl?gene=ABCC4
CRAT	Carnitine O-Acetyltransferase	Protein Coding	51	GC09M129094	5.930321217	https://www.genecards.org/cgi-bin/carddisp.pl?gene=CRAT
ACP5	Acid Phosphatase 5, Tartrate Resistant	Protein Coding	53	GC19M011574	5.92685318	https://www.genecards.org/cgi-bin/carddisp.pl?gene=ACP5
ALDH3B1	Aldehyde Dehydrogenase 3 Family Member B1	Protein Coding	47	GC11P071077	5.925358295	https://www.genecards.org/cgi-bin/carddisp.pl?gene=ALDH3B1
COA6	Cytochrome C Oxidase Assembly Factor 6	Protein Coding	43	GC01P234374	5.919935226	https://www.genecards.org/cgi-bin/carddisp.pl?gene=COA6
AHSG	Alpha 2-HS Glycoprotein	Protein Coding	51	GC03P186636	5.918208599	https://www.genecards.org/cgi-bin/carddisp.pl?gene=AHSG
PDX1	Pancreatic And Duodenal Homeobox 1	Protein Coding	52	GC13P027921	5.90819025	https://www.genecards.org/cgi-bin/carddisp.pl?gene=PDX1
SELE	Selectin E	Protein Coding	50	GC01M169722	5.90775013	https://www.genecards.org/cgi-bin/carddisp.pl?gene=SELE
AMACR	Alpha-Methylacyl-CoA Racemase	Protein Coding	51	GC05M033986	5.905105114	https://www.genecards.org/cgi-bin/carddisp.pl?gene=AMACR
NNMT	Nicotinamide N-Methyltransferase	Protein Coding	51	GC11P114257	5.899505138	https://www.genecards.org/cgi-bin/carddisp.pl?gene=NNMT
FABP5	Fatty Acid Binding Protein 5	Protein Coding	49	GC08P081282	5.897793293	https://www.genecards.org/cgi-bin/carddisp.pl?gene=FABP5
MFN2	Mitofusin 2	Protein Coding	54	GC01P011980	5.897755623	https://www.genecards.org/cgi-bin/carddisp.pl?gene=MFN2
PHGDH	Phosphoglycerate Dehydrogenase	Protein Coding	57	GC01P119660	5.893743515	https://www.genecards.org/cgi-bin/carddisp.pl?gene=PHGDH
MTHFD1L	Methylenetetrahydrofolate Dehydrogenase (NADP+ Dependent) 1 Like	Protein Coding	48	GC06P150865	5.893437386	https://www.genecards.org/cgi-bin/carddisp.pl?gene=MTHFD1L
ERCC1	ERCC Excision Repair 1, Endonuclease Non-Catalytic Subunit	Protein Coding	52	GC19M070729	5.891330242	https://www.genecards.org/cgi-bin/carddisp.pl?gene=ERCC1
NRF1	Nuclear Respiratory Factor 1	Protein Coding	50	GC07P129611	5.888170242	https://www.genecards.org/cgi-bin/carddisp.pl?gene=NRF1
SLC6A19	Solute Carrier Family 6 Member 19	Protein Coding	51	GC05P001201	5.886719704	https://www.genecards.org/cgi-bin/carddisp.pl?gene=SLC6A19
DLAT	Dihydrolipoamide S-Acetyltransferase	Protein Coding	53	GC11P112026	5.886394501	https://www.genecards.org/cgi-bin/carddisp.pl?gene=DLAT
UGCG	UDP-Glucose Ceramide Glucosyltransferase	Protein Coding	50	GC09P111896	5.880385876	https://www.genecards.org/cgi-bin/carddisp.pl?gene=UGCG
GC	GC Vitamin D Binding Protein	Protein Coding	51	GC04M071741	5.878468513	https://www.genecards.org/cgi-bin/carddisp.pl?gene=GC
ZMPSTE24	Zinc Metallopeptidase STE24	Protein Coding	48	GC01P040258	5.876078606	https://www.genecards.org/cgi-bin/carddisp.pl?gene=ZMPSTE24
IL18	Interleukin 18	Protein Coding	50	GC11M112143	5.870691299	https://www.genecards.org/cgi-bin/carddisp.pl?gene=IL18
INPPL1	Inositol Polyphosphate Phosphatase Like 1	Protein Coding	55	GC11P072223	5.869936466	https://www.genecards.org/cgi-bin/carddisp.pl?gene=INPPL1
TSC2	TSC Complex Subunit 2	Protein Coding	56	GC16P013513	5.868139267	https://www.genecards.org/cgi-bin/carddisp.pl?gene=TSC2
AFP	Alpha Fetoprotein	Protein Coding	53	GC04P073431	5.867953777	https://www.genecards.org/cgi-bin/carddisp.pl?gene=AFP
NLRP3	NLR Family Pyrin Domain Containing 3	Protein Coding	55	GC01P247415	5.866506577	https://www.genecards.org/cgi-bin/carddisp.pl?gene=NLRP3
SLC52A3	Solute Carrier Family 52 Member 3	Protein Coding	48	GC20M000741	5.863891125	https://www.genecards.org/cgi-bin/carddisp.pl?gene=SLC52A3
ESRRA	Estrogen Related Receptor Alpha	Protein Coding	53	GC11P064305	5.860155582	https://www.genecards.org/cgi-bin/carddisp.pl?gene=ESRRA
VPS33A	VPS33A Core Subunit Of CORVET And HOPS Complexes	Protein Coding	47	GC12M122229	5.858866215	https://www.genecards.org/cgi-bin/carddisp.pl?gene=VPS33A
ATG7	Autophagy Related 7	Protein Coding	50	GC03P013699	5.856784344	https://www.genecards.org/cgi-bin/carddisp.pl?gene=ATG7
PIK3CG	Phosphatidylinositol-4,5-Bisphosphate 3-Kinase Catalytic Subunit Gamma	Protein Coding	55	GC07P106865	5.856608868	https://www.genecards.org/cgi-bin/carddisp.pl?gene=PIK3CG
MTHFS	Methenyltetrahydrofolate Synthetase	Protein Coding	49	GC15M079833	5.855230331	https://www.genecards.org/cgi-bin/carddisp.pl?gene=MTHFS
IAPP	Islet Amyloid Polypeptide	Protein Coding	47	GC12P021354	5.84943819	https://www.genecards.org/cgi-bin/carddisp.pl?gene=IAPP
IBA57	Iron-Sulfur Cluster Assembly Factor IBA57	Protein Coding	43	GC01P228165	5.844520569	https://www.genecards.org/cgi-bin/carddisp.pl?gene=IBA57
SLC6A9	Solute Carrier Family 6 Member 9	Protein Coding	56	GC01M043991	5.84245348	https://www.genecards.org/cgi-bin/carddisp.pl?gene=SLC6A9
CPOX	Coproporphyrinogen Oxidase	Protein Coding	51	GC03M098576	5.841047764	https://www.genecards.org/cgi-bin/carddisp.pl?gene=CPOX
NDUFA13	NADH:Ubiquinone Oxidoreductase Subunit A13	Protein Coding	50	GC19P019515	5.839851379	https://www.genecards.org/cgi-bin/carddisp.pl?gene=NDUFA13
CHKA	Choline Kinase Alpha	Protein Coding	49	GC11M068052	5.83574152	https://www.genecards.org/cgi-bin/carddisp.pl?gene=CHKA
SLC9A1	Solute Carrier Family 9 Member A1	Protein Coding	57	GC01M027239	5.835315228	https://www.genecards.org/cgi-bin/carddisp.pl?gene=SLC9A1
PARP1	Poly(ADP-Ribose) Polymerase 1	Protein Coding	58	GC01M226360	5.83509922	https://www.genecards.org/cgi-bin/carddisp.pl?gene=PARP1
GSK3B	Glycogen Synthase Kinase 3 Beta	Protein Coding	57	GC03M119821	5.832892418	https://www.genecards.org/cgi-bin/carddisp.pl?gene=GSK3B
LACC1	Laccase Domain Containing 1	Protein Coding	42	GC13P043879	5.831882	https://www.genecards.org/cgi-bin/carddisp.pl?gene=LACC1
SDHAF1	Succinate Dehydrogenase Complex Assembly Factor 1	Protein Coding	42	GC19P035995	5.828048706	https://www.genecards.org/cgi-bin/carddisp.pl?gene=SDHAF1
PPT1	Palmitoyl-Protein Thioesterase 1	Protein Coding	53	GC01M040103	5.81968832	https://www.genecards.org/cgi-bin/carddisp.pl?gene=PPT1
ALG1	ALG1 Chitobiosyldiphosphodolichol Beta-Mannosyltransferase	Protein Coding	52	GC16P005033	5.801982403	https://www.genecards.org/cgi-bin/carddisp.pl?gene=ALG1
FLT3	Fms Related Receptor Tyrosine Kinase 3	Protein Coding	60	GC13M028003	5.799672127	https://www.genecards.org/cgi-bin/carddisp.pl?gene=FLT3
SULT1E1	Sulfotransferase Family 1E Member 1	Protein Coding	50	GC04M069823	5.790534019	https://www.genecards.org/cgi-bin/carddisp.pl?gene=SULT1E1
GDA	Guanine Deaminase	Protein Coding	50	GC09P072114	5.785083294	https://www.genecards.org/cgi-bin/carddisp.pl?gene=GDA
ISCU	Iron-Sulfur Cluster Assembly Enzyme	Protein Coding	52	GC12P108561	5.778857231	https://www.genecards.org/cgi-bin/carddisp.pl?gene=ISCU
PRKN	Parkin RBR E3 Ubiquitin Protein Ligase	Protein Coding	53	GC06M161348	5.778018951	https://www.genecards.org/cgi-bin/carddisp.pl?gene=PRKN
GPI	Glucose-6-Phosphate Isomerase	Protein Coding	55	GC19P034359	5.773890495	https://www.genecards.org/cgi-bin/carddisp.pl?gene=GPI
LPIN2	Lipin 2	Protein Coding	49	GC18M003299	5.772285938	https://www.genecards.org/cgi-bin/carddisp.pl?gene=LPIN2
GPAM	Glycerol-3-Phosphate Acyltransferase, Mitochondrial	Protein Coding	50	GC10M112148	5.768758297	https://www.genecards.org/cgi-bin/carddisp.pl?gene=GPAM
UQCRB	Ubiquinol-Cytochrome C Reductase Binding Protein	Protein Coding	50	GC08M096225	5.767326832	https://www.genecards.org/cgi-bin/carddisp.pl?gene=UQCRB
SST	Somatostatin	Protein Coding	47	GC03M187668	5.762814522	https://www.genecards.org/cgi-bin/carddisp.pl?gene=SST
PAX4	Paired Box 4	Protein Coding	47	GC07M127610	5.762333393	https://www.genecards.org/cgi-bin/carddisp.pl?gene=PAX4
CPT1B	Carnitine Palmitoyltransferase 1B	Protein Coding	51	GC22M061624	5.749815464	https://www.genecards.org/cgi-bin/carddisp.pl?gene=CPT1B
ACTB	Actin Beta	Protein Coding	56	GC07M005527	5.744351387	https://www.genecards.org/cgi-bin/carddisp.pl?gene=ACTB
MDH1	Malate Dehydrogenase 1	Protein Coding	53	GC02P063557	5.740264893	https://www.genecards.org/cgi-bin/carddisp.pl?gene=MDH1
LIPT2	Lipoyl(Octanoyl) Transferase 2	Protein Coding	40	GC11M100000	5.735012531	https://www.genecards.org/cgi-bin/carddisp.pl?gene=LIPT2
NDUFS7	NADH:Ubiquinone Oxidoreductase Core Subunit S7	Protein Coding	52	GC19P003730	5.731932163	https://www.genecards.org/cgi-bin/carddisp.pl?gene=NDUFS7
ALOX5AP	Arachidonate 5-Lipoxygenase Activating Protein	Protein Coding	51	GC13P030713	5.727313995	https://www.genecards.org/cgi-bin/carddisp.pl?gene=ALOX5AP
PPARGC1B	PPARG Coactivator 1 Beta	Protein Coding	41	GC05P149730	5.725440025	https://www.genecards.org/cgi-bin/carddisp.pl?gene=PPARGC1B
MOGS	Mannosyl-Oligosaccharide Glucosidase	Protein Coding	50	GC02M074461	5.725135803	https://www.genecards.org/cgi-bin/carddisp.pl?gene=MOGS
BRAF	B-Raf Proto-Oncogene, Serine/Threonine Kinase	Protein Coding	60	GC07M140742	5.724953651	https://www.genecards.org/cgi-bin/carddisp.pl?gene=BRAF
FGFR1	Fibroblast Growth Factor Receptor 1	Protein Coding	63	GC08M038400	5.720727921	https://www.genecards.org/cgi-bin/carddisp.pl?gene=FGFR1
TCN1	Transcobalamin 1	Protein Coding	48	GC11M099483	5.715969563	https://www.genecards.org/cgi-bin/carddisp.pl?gene=TCN1
WDR72	WD Repeat Domain 72	Protein Coding	43	GC15M125660	5.71399641	https://www.genecards.org/cgi-bin/carddisp.pl?gene=WDR72
PGR	Progesterone Receptor	Protein Coding	56	GC11M102130	5.713475704	https://www.genecards.org/cgi-bin/carddisp.pl?gene=PGR
CTSD	Cathepsin D	Protein Coding	59	GC11M001752	5.711684704	https://www.genecards.org/cgi-bin/carddisp.pl?gene=CTSD
DVL2	Dishevelled Segment Polarity Protein 2	Protein Coding	51	GC17M007225	5.711396217	https://www.genecards.org/cgi-bin/carddisp.pl?gene=DVL2
NR0B1	Nuclear Receptor Subfamily 0 Group B Member 1	Protein Coding	52	GC0XM030304	5.701550961	https://www.genecards.org/cgi-bin/carddisp.pl?gene=NR0B1
SCN1A	Sodium Voltage-Gated Channel Alpha Subunit 1	Protein Coding	55	GC02M165989	5.696739674	https://www.genecards.org/cgi-bin/carddisp.pl?gene=SCN1A
PON2	Paraoxonase 2	Protein Coding	50	GC07M095404	5.694994926	https://www.genecards.org/cgi-bin/carddisp.pl?gene=PON2
FMO1	Flavin Containing Dimethylaniline Monoxygenase 1	Protein Coding	49	GC01P171248	5.682792187	https://www.genecards.org/cgi-bin/carddisp.pl?gene=FMO1
TYR	Tyrosinase	Protein Coding	55	GC11P089177	5.669264317	https://www.genecards.org/cgi-bin/carddisp.pl?gene=TYR
PDK1	Pyruvate Dehydrogenase Kinase 1	Protein Coding	53	GC02P172555	5.663040161	https://www.genecards.org/cgi-bin/carddisp.pl?gene=PDK1
LRP1	LDL Receptor Related Protein 1	Protein Coding	53	GC12P057128	5.660600185	https://www.genecards.org/cgi-bin/carddisp.pl?gene=LRP1
CYP4F8	Cytochrome P450 Family 4 Subfamily F Member 8	Protein Coding	39	GC19P015914	5.653907299	https://www.genecards.org/cgi-bin/carddisp.pl?gene=CYP4F8
VCP	Valosin Containing Protein	Protein Coding	57	GC09M035056	5.651215076	https://www.genecards.org/cgi-bin/carddisp.pl?gene=VCP
GCM2	Glial Cells Missing Transcription Factor 2	Protein Coding	47	GC06M010873	5.64596653	https://www.genecards.org/cgi-bin/carddisp.pl?gene=GCM2
ABCC3	ATP Binding Cassette Subfamily C Member 3	Protein Coding	53	GC17P050634	5.642279625	https://www.genecards.org/cgi-bin/carddisp.pl?gene=ABCC3
SCP2	Sterol Carrier Protein 2	Protein Coding	52	GC01P052927	5.640420437	https://www.genecards.org/cgi-bin/carddisp.pl?gene=SCP2
ALOX15	Arachidonate 15-Lipoxygenase	Protein Coding	52	GC17M004630	5.632292271	https://www.genecards.org/cgi-bin/carddisp.pl?gene=ALOX15
SAR1B	Secretion Associated Ras Related GTPase 1B	Protein Coding	50	GC05M134601	5.623287678	https://www.genecards.org/cgi-bin/carddisp.pl?gene=SAR1B
PDK3	Pyruvate Dehydrogenase Kinase 3	Protein Coding	52	GC0XP024465	5.621043205	https://www.genecards.org/cgi-bin/carddisp.pl?gene=PDK3
HRAS	HRas Proto-Oncogene, GTPase	Protein Coding	59	GC11M004421	5.620530605	https://www.genecards.org/cgi-bin/carddisp.pl?gene=HRAS
STS	Steroid Sulfatase	Protein Coding	52	GC0XP007146	5.613810539	https://www.genecards.org/cgi-bin/carddisp.pl?gene=STS
SPINT2	Serine Peptidase Inhibitor, Kunitz Type 2	Protein Coding	49	GC19P038244	5.599190235	https://www.genecards.org/cgi-bin/carddisp.pl?gene=SPINT2
BMP1	Bone Morphogenetic Protein 1	Protein Coding	55	GC08P022164	5.598389149	https://www.genecards.org/cgi-bin/carddisp.pl?gene=BMP1
IREB2	Iron Responsive Element Binding Protein 2	Protein Coding	51	GC15P078437	5.583478928	https://www.genecards.org/cgi-bin/carddisp.pl?gene=IREB2
FAAH	Fatty Acid Amide Hydrolase	Protein Coding	54	GC01P046394	5.581924915	https://www.genecards.org/cgi-bin/carddisp.pl?gene=FAAH
IDO1	Indoleamine 2,3-Dioxygenase 1	Protein Coding	53	GC08P039891	5.580295563	https://www.genecards.org/cgi-bin/carddisp.pl?gene=IDO1
INSIG1	Insulin Induced Gene 1	Protein Coding	46	GC07P155297	5.577386379	https://www.genecards.org/cgi-bin/carddisp.pl?gene=INSIG1
PHKB	Phosphorylase Kinase Regulatory Subunit Beta	Protein Coding	50	GC16P047465	5.570084572	https://www.genecards.org/cgi-bin/carddisp.pl?gene=PHKB
SARS2	Seryl-TRNA Synthetase 2, Mitochondrial	Protein Coding	51	GC19M070553	5.569738388	https://www.genecards.org/cgi-bin/carddisp.pl?gene=SARS2
HGSNAT	Heparan-Alpha-Glucosaminide N-Acetyltransferase	Protein Coding	43	GC08P043140	5.568937302	https://www.genecards.org/cgi-bin/carddisp.pl?gene=HGSNAT
CARTPT	CART Prepropeptide	Protein Coding	50	GC05P071719	5.564504147	https://www.genecards.org/cgi-bin/carddisp.pl?gene=CARTPT
SLC22A12	Solute Carrier Family 22 Member 12	Protein Coding	51	GC11P064609	5.561245918	https://www.genecards.org/cgi-bin/carddisp.pl?gene=SLC22A12
UGT2B4	UDP Glucuronosyltransferase Family 2 Member B4	Protein Coding	47	GC04M069484	5.555520058	https://www.genecards.org/cgi-bin/carddisp.pl?gene=UGT2B4
TSFM	Ts Translation Elongation Factor, Mitochondrial	Protein Coding	50	GC12P057778	5.553514957	https://www.genecards.org/cgi-bin/carddisp.pl?gene=TSFM
NDUFS2	NADH:Ubiquinone Oxidoreductase Core Subunit S2	Protein Coding	51	GC01P161197	5.55248785	https://www.genecards.org/cgi-bin/carddisp.pl?gene=NDUFS2
FFAR4	Free Fatty Acid Receptor 4	Protein Coding	47	GC10P093566	5.548756123	https://www.genecards.org/cgi-bin/carddisp.pl?gene=FFAR4
ABCB7	ATP Binding Cassette Subfamily B Member 7	Protein Coding	50	GC0XM075053	5.548355579	https://www.genecards.org/cgi-bin/carddisp.pl?gene=ABCB7
GNB3	G Protein Subunit Beta 3	Protein Coding	53	GC12P006839	5.543500423	https://www.genecards.org/cgi-bin/carddisp.pl?gene=GNB3
SLC5A4	Solute Carrier Family 5 Member 4	Protein Coding	46	GC22M032218	5.541399002	https://www.genecards.org/cgi-bin/carddisp.pl?gene=SLC5A4
ERBB2	Erb-B2 Receptor Tyrosine Kinase 2	Protein Coding	62	GC17P039687	5.540262222	https://www.genecards.org/cgi-bin/carddisp.pl?gene=ERBB2
GPD2	Glycerol-3-Phosphate Dehydrogenase 2	Protein Coding	53	GC02P156401	5.536262512	https://www.genecards.org/cgi-bin/carddisp.pl?gene=GPD2
SLC27A1	Solute Carrier Family 27 Member 1	Protein Coding	46	GC19P072410	5.531583786	https://www.genecards.org/cgi-bin/carddisp.pl?gene=SLC27A1
STX3	Syntaxin 3	Protein Coding	48	GC11P059713	5.526565075	https://www.genecards.org/cgi-bin/carddisp.pl?gene=STX3
STAT3	Signal Transducer And Activator Of Transcription 3	Protein Coding	61	GC17M042313	5.52358532	https://www.genecards.org/cgi-bin/carddisp.pl?gene=STAT3
PFKP	Phosphofructokinase, Platelet	Protein Coding	52	GC10P003066	5.521254063	https://www.genecards.org/cgi-bin/carddisp.pl?gene=PFKP
CYP2D7	Cytochrome P450 Family 2 Subfamily D Member 7 (Gene/Pseudogene)	Protein Coding	31	GC22M061498	5.515098572	https://www.genecards.org/cgi-bin/carddisp.pl?gene=CYP2D7
MAPK8	Mitogen-Activated Protein Kinase 8	Protein Coding	57	GC10P048306	5.511657715	https://www.genecards.org/cgi-bin/carddisp.pl?gene=MAPK8
KARS1	Lysyl-TRNA Synthetase 1	Protein Coding	52	GC16M075800	5.505871296	https://www.genecards.org/cgi-bin/carddisp.pl?gene=KARS1
ACLY	ATP Citrate Lyase	Protein Coding	53	GC17M041866	5.5058074	https://www.genecards.org/cgi-bin/carddisp.pl?gene=ACLY
HSPG2	Heparan Sulfate Proteoglycan 2	Protein Coding	54	GC01M021822	5.501924992	https://www.genecards.org/cgi-bin/carddisp.pl?gene=HSPG2
SLC25A1	Solute Carrier Family 25 Member 1	Protein Coding	52	GC22M019407	5.501851559	https://www.genecards.org/cgi-bin/carddisp.pl?gene=SLC25A1
MTO1	Mitochondrial TRNA Translation Optimization 1	Protein Coding	49	GC06P073461	5.501521111	https://www.genecards.org/cgi-bin/carddisp.pl?gene=MTO1
CCK	Cholecystokinin	Protein Coding	48	GC03M042274	5.498036861	https://www.genecards.org/cgi-bin/carddisp.pl?gene=CCK
ST3GAL4	ST3 Beta-Galactoside Alpha-2,3-Sialyltransferase 4	Protein Coding	50	GC11P126355	5.496362686	https://www.genecards.org/cgi-bin/carddisp.pl?gene=ST3GAL4
NFU1	NFU1 Iron-Sulfur Cluster Scaffold	Protein Coding	48	GC02M069395	5.485085011	https://www.genecards.org/cgi-bin/carddisp.pl?gene=NFU1
SIRT2	Sirtuin 2	Protein Coding	55	GC19M038878	5.475721836	https://www.genecards.org/cgi-bin/carddisp.pl?gene=SIRT2
NOS1	Nitric Oxide Synthase 1	Protein Coding	56	GC12M117208	5.474052429	https://www.genecards.org/cgi-bin/carddisp.pl?gene=NOS1
PRKAB2	Protein Kinase AMP-Activated Non-Catalytic Subunit Beta 2	Protein Coding	52	GC01M147155	5.473274708	https://www.genecards.org/cgi-bin/carddisp.pl?gene=PRKAB2
GYG1	Glycogenin 1	Protein Coding	53	GC03P148991	5.467309952	https://www.genecards.org/cgi-bin/carddisp.pl?gene=GYG1
CYP4B1	Cytochrome P450 Family 4 Subfamily B Member 1	Protein Coding	50	GC01P046757	5.458910942	https://www.genecards.org/cgi-bin/carddisp.pl?gene=CYP4B1
SUMF1	Sulfatase Modifying Factor 1	Protein Coding	48	GC03M003700	5.456140518	https://www.genecards.org/cgi-bin/carddisp.pl?gene=SUMF1
JUN	Jun Proto-Oncogene, AP-1 Transcription Factor Subunit	Protein Coding	55	GC01M058780	5.450906754	https://www.genecards.org/cgi-bin/carddisp.pl?gene=JUN
ATF4	Activating Transcription Factor 4	Protein Coding	52	GC22P039519	5.450841904	https://www.genecards.org/cgi-bin/carddisp.pl?gene=ATF4
CTSA	Cathepsin A	Protein Coding	53	GC20P045890	5.448169231	https://www.genecards.org/cgi-bin/carddisp.pl?gene=CTSA
PANK2	Pantothenate Kinase 2	Protein Coding	51	GC20P004520	5.439422131	https://www.genecards.org/cgi-bin/carddisp.pl?gene=PANK2
HPGD	15-Hydroxyprostaglandin Dehydrogenase	Protein Coding	53	GC04M174490	5.437012672	https://www.genecards.org/cgi-bin/carddisp.pl?gene=HPGD
VCAM1	Vascular Cell Adhesion Molecule 1	Protein Coding	52	GC01P100719	5.434560776	https://www.genecards.org/cgi-bin/carddisp.pl?gene=VCAM1
CACNA1S	Calcium Voltage-Gated Channel Subunit Alpha1 S	Protein Coding	55	GC01M201008	5.43420887	https://www.genecards.org/cgi-bin/carddisp.pl?gene=CACNA1S
UROD	Uroporphyrinogen Decarboxylase	Protein Coding	52	GC01P045458	5.425337791	https://www.genecards.org/cgi-bin/carddisp.pl?gene=UROD
TFAM	Transcription Factor A, Mitochondrial	Protein Coding	50	GC10P058385	5.421062946	https://www.genecards.org/cgi-bin/carddisp.pl?gene=TFAM
CEBPA	CCAAT Enhancer Binding Protein Alpha	Protein Coding	53	GC19M033299	5.42021656	https://www.genecards.org/cgi-bin/carddisp.pl?gene=CEBPA
TM6SF2	Transmembrane 6 Superfamily Member 2	Protein Coding	35	GC19M019264	5.409117222	https://www.genecards.org/cgi-bin/carddisp.pl?gene=TM6SF2
TRPV6	Transient Receptor Potential Cation Channel Subfamily V Member 6	Protein Coding	54	GC07M142871	5.404279709	https://www.genecards.org/cgi-bin/carddisp.pl?gene=TRPV6
FOS	Fos Proto-Oncogene, AP-1 Transcription Factor Subunit	Protein Coding	57	GC14P075278	5.404262543	https://www.genecards.org/cgi-bin/carddisp.pl?gene=FOS
TK2	Thymidine Kinase 2	Protein Coding	47	GC16M066508	5.400588036	https://www.genecards.org/cgi-bin/carddisp.pl?gene=TK2
PTGIS	Prostaglandin I2 Synthase	Protein Coding	52	GC20M049503	5.400097847	https://www.genecards.org/cgi-bin/carddisp.pl?gene=PTGIS
SLC35C1	Solute Carrier Family 35 Member C1	Protein Coding	46	GC11P046606	5.39831686	https://www.genecards.org/cgi-bin/carddisp.pl?gene=SLC35C1
ALG2	ALG2 Alpha-1,3/1,6-Mannosyltransferase	Protein Coding	49	GC09M099216	5.395195007	https://www.genecards.org/cgi-bin/carddisp.pl?gene=ALG2
AGPAT1	1-Acylglycerol-3-Phosphate O-Acyltransferase 1	Protein Coding	47	GC06M032168	5.39326334	https://www.genecards.org/cgi-bin/carddisp.pl?gene=AGPAT1
CIDEC	Cell Death Inducing DFFA Like Effector C	Protein Coding	47	GC03M009866	5.390141964	https://www.genecards.org/cgi-bin/carddisp.pl?gene=CIDEC
DIO2	Iodothyronine Deiodinase 2	Protein Coding	46	GC14M080197	5.389615059	https://www.genecards.org/cgi-bin/carddisp.pl?gene=DIO2
FOXA2	Forkhead Box A2	Protein Coding	52	GC20M022581	5.38374567	https://www.genecards.org/cgi-bin/carddisp.pl?gene=FOXA2
ALDH1L1	Aldehyde Dehydrogenase 1 Family Member L1	Protein Coding	47	GC03M126103	5.37984848	https://www.genecards.org/cgi-bin/carddisp.pl?gene=ALDH1L1
WWOX	WW Domain Containing Oxidoreductase	Protein Coding	52	GC16P078099	5.376743793	https://www.genecards.org/cgi-bin/carddisp.pl?gene=WWOX
SLC30A8	Solute Carrier Family 30 Member 8	Protein Coding	48	GC08P116950	5.376105785	https://www.genecards.org/cgi-bin/carddisp.pl?gene=SLC30A8
STXBP1	Syntaxin Binding Protein 1	Protein Coding	56	GC09P127599	5.375646591	https://www.genecards.org/cgi-bin/carddisp.pl?gene=STXBP1
PGAM2	Phosphoglycerate Mutase 2	Protein Coding	51	GC07M044062	5.373018742	https://www.genecards.org/cgi-bin/carddisp.pl?gene=PGAM2
PRKAG1	Protein Kinase AMP-Activated Non-Catalytic Subunit Gamma 1	Protein Coding	53	GC12M049002	5.367997169	https://www.genecards.org/cgi-bin/carddisp.pl?gene=PRKAG1
ANO5	Anoctamin 5	Protein Coding	47	GC11P021799	5.365927696	https://www.genecards.org/cgi-bin/carddisp.pl?gene=ANO5
MGLL	Monoglyceride Lipase	Protein Coding	51	GC03M127689	5.36359787	https://www.genecards.org/cgi-bin/carddisp.pl?gene=MGLL
HMGA1	High Mobility Group AT-Hook 1	Protein Coding	53	GC06P092259	5.362174988	https://www.genecards.org/cgi-bin/carddisp.pl?gene=HMGA1
NTS	Neurotensin	Protein Coding	48	GC12P085876	5.360577583	https://www.genecards.org/cgi-bin/carddisp.pl?gene=NTS
CH25H	Cholesterol 25-Hydroxylase	Protein Coding	44	GC10M089205	5.355672359	https://www.genecards.org/cgi-bin/carddisp.pl?gene=CH25H
LRP5	LDL Receptor Related Protein 5	Protein Coding	56	GC11P068298	5.349300385	https://www.genecards.org/cgi-bin/carddisp.pl?gene=LRP5
ASPH	Aspartate Beta-Hydroxylase	Protein Coding	50	GC08M061500	5.344531059	https://www.genecards.org/cgi-bin/carddisp.pl?gene=ASPH
FDFT1	Farnesyl-Diphosphate Farnesyltransferase 1	Protein Coding	51	GC08P011795	5.337450504	https://www.genecards.org/cgi-bin/carddisp.pl?gene=FDFT1
HKDC1	Hexokinase Domain Containing 1	Protein Coding	47	GC10P069220	5.33290863	https://www.genecards.org/cgi-bin/carddisp.pl?gene=HKDC1
CYP2U1	Cytochrome P450 Family 2 Subfamily U Member 1	Protein Coding	50	GC04P107931	5.330120564	https://www.genecards.org/cgi-bin/carddisp.pl?gene=CYP2U1
MAT2A	Methionine Adenosyltransferase 2A	Protein Coding	53	GC02P085900	5.322441101	https://www.genecards.org/cgi-bin/carddisp.pl?gene=MAT2A
CAPN10	Calpain 10	Protein Coding	47	GC02P240586	5.320350647	https://www.genecards.org/cgi-bin/carddisp.pl?gene=CAPN10
GAREM2	GRB2 Associated Regulator Of MAPK1 Subtype 2	Protein Coding	39	GC02P026209	5.319579124	https://www.genecards.org/cgi-bin/carddisp.pl?gene=GAREM2
ICAM1	Intercellular Adhesion Molecule 1	Protein Coding	57	GC19P010749	5.319420815	https://www.genecards.org/cgi-bin/carddisp.pl?gene=ICAM1
NDUFA1	NADH:Ubiquinone Oxidoreductase Subunit A1	Protein Coding	50	GC0XP119871	5.315802574	https://www.genecards.org/cgi-bin/carddisp.pl?gene=NDUFA1
PNPT1	Polyribonucleotide Nucleotidyltransferase 1	Protein Coding	50	GC02M055634	5.308007717	https://www.genecards.org/cgi-bin/carddisp.pl?gene=PNPT1
PLG	Plasminogen	Protein Coding	56	GC06P160702	5.301403046	https://www.genecards.org/cgi-bin/carddisp.pl?gene=PLG
CFHR1	Complement Factor H Related 1	Protein Coding	50	GC01P196822	5.299344063	https://www.genecards.org/cgi-bin/carddisp.pl?gene=CFHR1
ASPA	Aspartoacylase	Protein Coding	50	GC17P003472	5.298864365	https://www.genecards.org/cgi-bin/carddisp.pl?gene=ASPA
VWF	Von Willebrand Factor	Protein Coding	55	GC12M005949	5.296526909	https://www.genecards.org/cgi-bin/carddisp.pl?gene=VWF
ADH4	Alcohol Dehydrogenase 4 (Class II), Pi Polypeptide	Protein Coding	50	GC04M099123	5.292805672	https://www.genecards.org/cgi-bin/carddisp.pl?gene=ADH4
NDUFB10	NADH:Ubiquinone Oxidoreductase Subunit B10	Protein Coding	50	GC16P013507	5.292710781	https://www.genecards.org/cgi-bin/carddisp.pl?gene=NDUFB10
ENO3	Enolase 3	Protein Coding	55	GC17P004948	5.291430473	https://www.genecards.org/cgi-bin/carddisp.pl?gene=ENO3
MAPK14	Mitogen-Activated Protein Kinase 14	Protein Coding	58	GC06P092286	5.281265736	https://www.genecards.org/cgi-bin/carddisp.pl?gene=MAPK14
GPHN	Gephyrin	Protein Coding	55	GC14P066507	5.279707909	https://www.genecards.org/cgi-bin/carddisp.pl?gene=GPHN
NDUFS3	NADH:Ubiquinone Oxidoreductase Core Subunit S3	Protein Coding	52	GC11P047567	5.276188374	https://www.genecards.org/cgi-bin/carddisp.pl?gene=NDUFS3
FBXL4	F-Box And Leucine Rich Repeat Protein 4	Protein Coding	46	GC06M098868	5.273853302	https://www.genecards.org/cgi-bin/carddisp.pl?gene=FBXL4
F5	Coagulation Factor V	Protein Coding	53	GC01M169511	5.271281242	https://www.genecards.org/cgi-bin/carddisp.pl?gene=F5
HBA1	Hemoglobin Subunit Alpha 1	Protein Coding	49	GC16P013428	5.271081924	https://www.genecards.org/cgi-bin/carddisp.pl?gene=HBA1
BHMT2	Betaine--Homocysteine S-Methyltransferase 2	Protein Coding	47	GC05P079071	5.262985706	https://www.genecards.org/cgi-bin/carddisp.pl?gene=BHMT2
SIRT4	Sirtuin 4	Protein Coding	48	GC12P120291	5.258552551	https://www.genecards.org/cgi-bin/carddisp.pl?gene=SIRT4
AGTR1	Angiotensin II Receptor Type 1	Protein Coding	58	GC03P148697	5.258080006	https://www.genecards.org/cgi-bin/carddisp.pl?gene=AGTR1
TG	Thyroglobulin	Protein Coding	51	GC08P132866	5.247619152	https://www.genecards.org/cgi-bin/carddisp.pl?gene=TG
CBR1	Carbonyl Reductase 1	Protein Coding	51	GC21P036069	5.238567829	https://www.genecards.org/cgi-bin/carddisp.pl?gene=CBR1
MTFMT	Mitochondrial Methionyl-TRNA Formyltransferase	Protein Coding	47	GC15M065001	5.236904621	https://www.genecards.org/cgi-bin/carddisp.pl?gene=MTFMT
ABCC5	ATP Binding Cassette Subfamily C Member 5	Protein Coding	51	GC03M183919	5.219829559	https://www.genecards.org/cgi-bin/carddisp.pl?gene=ABCC5
NR1D2	Nuclear Receptor Subfamily 1 Group D Member 2	Protein Coding	47	GC03P023945	5.218224049	https://www.genecards.org/cgi-bin/carddisp.pl?gene=NR1D2
GNRH1	Gonadotropin Releasing Hormone 1	Protein Coding	47	GC08M025419	5.204205036	https://www.genecards.org/cgi-bin/carddisp.pl?gene=GNRH1
BPGM	Bisphosphoglycerate Mutase	Protein Coding	52	GC07P134646	5.200891018	https://www.genecards.org/cgi-bin/carddisp.pl?gene=BPGM
ALG13	ALG13 UDP-N-Acetylglucosaminyltransferase Subunit	Protein Coding	45	GC0XP111665	5.199160576	https://www.genecards.org/cgi-bin/carddisp.pl?gene=ALG13
DRD2	Dopamine Receptor D2	Protein Coding	56	GC11M113409	5.19563055	https://www.genecards.org/cgi-bin/carddisp.pl?gene=DRD2
NT5C2	5'-Nucleotidase, Cytosolic II	Protein Coding	53	GC10M103088	5.192525387	https://www.genecards.org/cgi-bin/carddisp.pl?gene=NT5C2
PEX14	Peroxisomal Biogenesis Factor 14	Protein Coding	50	GC01P010472	5.181209087	https://www.genecards.org/cgi-bin/carddisp.pl?gene=PEX14
ATP8B1	ATPase Phospholipid Transporting 8B1	Protein Coding	47	GC18M057646	5.180994034	https://www.genecards.org/cgi-bin/carddisp.pl?gene=ATP8B1
DHRS4	Dehydrogenase/Reductase 4	Protein Coding	49	GC14P023953	5.180990219	https://www.genecards.org/cgi-bin/carddisp.pl?gene=DHRS4
ASNS	Asparagine Synthetase (Glutamine-Hydrolyzing)	Protein Coding	54	GC07M097854	5.180521488	https://www.genecards.org/cgi-bin/carddisp.pl?gene=ASNS
TMEM126B	Transmembrane Protein 126B	Protein Coding	45	GC11P085628	5.180196762	https://www.genecards.org/cgi-bin/carddisp.pl?gene=TMEM126B
HNF1B	HNF1 Homeobox B	Protein Coding	50	GC17M037686	5.176476479	https://www.genecards.org/cgi-bin/carddisp.pl?gene=HNF1B
BLVRA	Biliverdin Reductase A	Protein Coding	51	GC07P043758	5.166596889	https://www.genecards.org/cgi-bin/carddisp.pl?gene=BLVRA
MBOAT7	Membrane Bound O-Acyltransferase Domain Containing 7	Protein Coding	46	GC19M054173	5.165802956	https://www.genecards.org/cgi-bin/carddisp.pl?gene=MBOAT7
HTR1A	5-Hydroxytryptamine Receptor 1A	Protein Coding	53	GC05M063960	5.162200451	https://www.genecards.org/cgi-bin/carddisp.pl?gene=HTR1A
DMP1	Dentin Matrix Acidic Phosphoprotein 1	Protein Coding	51	GC04P087650	5.160868645	https://www.genecards.org/cgi-bin/carddisp.pl?gene=DMP1
SPTLC1	Serine Palmitoyltransferase Long Chain Base Subunit 1	Protein Coding	53	GC09M096508	5.160302162	https://www.genecards.org/cgi-bin/carddisp.pl?gene=SPTLC1
UQCRQ	Ubiquinol-Cytochrome C Reductase Complex III Subunit VII	Protein Coding	47	GC05P132866	5.154826641	https://www.genecards.org/cgi-bin/carddisp.pl?gene=UQCRQ
DPM2	Dolichyl-Phosphate Mannosyltransferase Subunit 2, Regulatory	Protein Coding	42	GC09M127935	5.14918375	https://www.genecards.org/cgi-bin/carddisp.pl?gene=DPM2
UBIAD1	UbiA Prenyltransferase Domain Containing 1	Protein Coding	49	GC01P011273	5.146193504	https://www.genecards.org/cgi-bin/carddisp.pl?gene=UBIAD1
TMEM70	Transmembrane Protein 70	Protein Coding	46	GC08P073972	5.145535946	https://www.genecards.org/cgi-bin/carddisp.pl?gene=TMEM70
PIGA	Phosphatidylinositol Glycan Anchor Biosynthesis Class A	Protein Coding	50	GC0XM015319	5.142613888	https://www.genecards.org/cgi-bin/carddisp.pl?gene=PIGA
CST3	Cystatin C	Protein Coding	51	GC20M023686	5.13873291	https://www.genecards.org/cgi-bin/carddisp.pl?gene=CST3
ABCD3	ATP Binding Cassette Subfamily D Member 3	Protein Coding	51	GC01P094385	5.136838436	https://www.genecards.org/cgi-bin/carddisp.pl?gene=ABCD3
COA3	Cytochrome C Oxidase Assembly Factor 3	Protein Coding	40	GC17M042795	5.135320187	https://www.genecards.org/cgi-bin/carddisp.pl?gene=COA3
TBXAS1	Thromboxane A Synthase 1	Protein Coding	56	GC07P139777	5.129728794	https://www.genecards.org/cgi-bin/carddisp.pl?gene=TBXAS1
SLC2A9	Solute Carrier Family 2 Member 9	Protein Coding	52	GC04M009772	5.129605293	https://www.genecards.org/cgi-bin/carddisp.pl?gene=SLC2A9
PHKG2	Phosphorylase Kinase Catalytic Subunit Gamma 2	Protein Coding	52	GC16P042819	5.127227306	https://www.genecards.org/cgi-bin/carddisp.pl?gene=PHKG2
SLCO1B3	Solute Carrier Organic Anion Transporter Family Member 1B3	Protein Coding	51	GC12P020810	5.123839378	https://www.genecards.org/cgi-bin/carddisp.pl?gene=SLCO1B3
GLO1	Glyoxalase I	Protein Coding	52	GC06M071882	5.121929646	https://www.genecards.org/cgi-bin/carddisp.pl?gene=GLO1
PER1	Period Circadian Regulator 1	Protein Coding	48	GC17M011049	5.118058205	https://www.genecards.org/cgi-bin/carddisp.pl?gene=PER1
SMPD3	Sphingomyelin Phosphodiesterase 3	Protein Coding	47	GC16M068358	5.117900372	https://www.genecards.org/cgi-bin/carddisp.pl?gene=SMPD3
AGA	Aspartylglucosaminidase	Protein Coding	52	GC04M177430	5.117810249	https://www.genecards.org/cgi-bin/carddisp.pl?gene=AGA
CACNA1A	Calcium Voltage-Gated Channel Subunit Alpha1 A	Protein Coding	55	GC19M013206	5.114735603	https://www.genecards.org/cgi-bin/carddisp.pl?gene=CACNA1A
CYP2F1	Cytochrome P450 Family 2 Subfamily F Member 1	Protein Coding	47	GC19P041114	5.114332676	https://www.genecards.org/cgi-bin/carddisp.pl?gene=CYP2F1
AKR1B10	Aldo-Keto Reductase Family 1 Member B10	Protein Coding	49	GC07P134527	5.11080122	https://www.genecards.org/cgi-bin/carddisp.pl?gene=AKR1B10
CAV3	Caveolin 3	Protein Coding	50	GC03P008733	5.103580475	https://www.genecards.org/cgi-bin/carddisp.pl?gene=CAV3
KNG1	Kininogen 1	Protein Coding	55	GC03P186717	5.099410534	https://www.genecards.org/cgi-bin/carddisp.pl?gene=KNG1
HNRNPA1	Heterogeneous Nuclear Ribonucleoprotein A1	Protein Coding	55	GC12P054280	5.098770618	https://www.genecards.org/cgi-bin/carddisp.pl?gene=HNRNPA1
NBN	Nibrin	Protein Coding	55	GC08M089933	5.093121529	https://www.genecards.org/cgi-bin/carddisp.pl?gene=NBN
NDUFAF1	NADH:Ubiquinone Oxidoreductase Complex Assembly Factor 1	Protein Coding	48	GC15M041387	5.089359283	https://www.genecards.org/cgi-bin/carddisp.pl?gene=NDUFAF1
TWNK	Twinkle MtDNA Helicase	Protein Coding	47	GC10P101018	5.088868618	https://www.genecards.org/cgi-bin/carddisp.pl?gene=TWNK
NDUFS8	NADH:Ubiquinone Oxidoreductase Core Subunit S8	Protein Coding	51	GC11P068030	5.088781834	https://www.genecards.org/cgi-bin/carddisp.pl?gene=NDUFS8
PHEX	Phosphate Regulating Endopeptidase X-Linked	Protein Coding	50	GC0XP022032	5.080625057	https://www.genecards.org/cgi-bin/carddisp.pl?gene=PHEX
SQOR	Sulfide Quinone Oxidoreductase	Protein Coding	44	GC15P046671	5.072951794	https://www.genecards.org/cgi-bin/carddisp.pl?gene=SQOR
F3	Coagulation Factor III, Tissue Factor	Protein Coding	52	GC01M094610	5.072881699	https://www.genecards.org/cgi-bin/carddisp.pl?gene=F3
PGP	Phosphoglycolate Phosphatase	Protein Coding	43	GC16M008104	5.061050415	https://www.genecards.org/cgi-bin/carddisp.pl?gene=PGP
MME	Membrane Metalloendopeptidase	Protein Coding	57	GC03P155024	5.054673195	https://www.genecards.org/cgi-bin/carddisp.pl?gene=MME
NHLRC1	NHL Repeat Containing E3 Ubiquitin Protein Ligase 1	Protein Coding	46	GC06M018120	5.049795151	https://www.genecards.org/cgi-bin/carddisp.pl?gene=NHLRC1
GPX4	Glutathione Peroxidase 4	Protein Coding	52	GC19P001103	5.044340134	https://www.genecards.org/cgi-bin/carddisp.pl?gene=GPX4
DPAGT1	Dolichyl-Phosphate N-Acetylglucosaminephosphotransferase 1	Protein Coding	52	GC11M119265	5.044093132	https://www.genecards.org/cgi-bin/carddisp.pl?gene=DPAGT1
GSTM3	Glutathione S-Transferase Mu 3	Protein Coding	53	GC01M109733	5.042649746	https://www.genecards.org/cgi-bin/carddisp.pl?gene=GSTM3
CAVIN1	Caveolae Associated Protein 1	Protein Coding	48	GC17M051790	5.038822174	https://www.genecards.org/cgi-bin/carddisp.pl?gene=CAVIN1
MAP2K1	Mitogen-Activated Protein Kinase Kinase 1	Protein Coding	60	GC15P066386	5.032679558	https://www.genecards.org/cgi-bin/carddisp.pl?gene=MAP2K1
BBOF1	Basal Body Orientation Factor 1	Protein Coding	36	GC14P074021	5.032372475	https://www.genecards.org/cgi-bin/carddisp.pl?gene=BBOF1
ERCC4	ERCC Excision Repair 4, Endonuclease Catalytic Subunit	Protein Coding	52	GC16P013920	5.028486252	https://www.genecards.org/cgi-bin/carddisp.pl?gene=ERCC4
ACSL1	Acyl-CoA Synthetase Long Chain Family Member 1	Protein Coding	52	GC04M184755	5.028151989	https://www.genecards.org/cgi-bin/carddisp.pl?gene=ACSL1
SLC13A5	Solute Carrier Family 13 Member 5	Protein Coding	50	GC17M006684	5.01251936	https://www.genecards.org/cgi-bin/carddisp.pl?gene=SLC13A5
STAT1	Signal Transducer And Activator Of Transcription 1	Protein Coding	60	GC02M190908	5.012285709	https://www.genecards.org/cgi-bin/carddisp.pl?gene=STAT1
AS3MT	Arsenite Methyltransferase	Protein Coding	47	GC10P102869	5.003285408	https://www.genecards.org/cgi-bin/carddisp.pl?gene=AS3MT
EGFR	Epidermal Growth Factor Receptor	Protein Coding	62	GC07P055019	5.001477718	https://www.genecards.org/cgi-bin/carddisp.pl?gene=EGFR
KIT	KIT Proto-Oncogene, Receptor Tyrosine Kinase	Protein Coding	60	GC04P054657	5.001352787	https://www.genecards.org/cgi-bin/carddisp.pl?gene=KIT
ACER3	Alkaline Ceramidase 3	Protein Coding	45	GC11P076860	5.000866413	https://www.genecards.org/cgi-bin/carddisp.pl?gene=ACER3
ESR2	Estrogen Receptor 2	Protein Coding	56	GC14M064084	4.996225357	https://www.genecards.org/cgi-bin/carddisp.pl?gene=ESR2
NUDC	Nuclear Distribution C, Dynein Complex Regulator	Protein Coding	50	GC01P028396	4.993834496	https://www.genecards.org/cgi-bin/carddisp.pl?gene=NUDC
PDHB	Pyruvate Dehydrogenase E1 Subunit Beta	Protein Coding	52	GC03M058428	4.989831448	https://www.genecards.org/cgi-bin/carddisp.pl?gene=PDHB
DAO	D-Amino Acid Oxidase	Protein Coding	51	GC12P108859	4.988131046	https://www.genecards.org/cgi-bin/carddisp.pl?gene=DAO
UGT2B17	UDP Glucuronosyltransferase Family 2 Member B17	Protein Coding	47	GC04M068537	4.983523846	https://www.genecards.org/cgi-bin/carddisp.pl?gene=UGT2B17
MED23	Mediator Complex Subunit 23	Protein Coding	49	GC06M131573	4.983412743	https://www.genecards.org/cgi-bin/carddisp.pl?gene=MED23
DMD	Dystrophin	Protein Coding	52	GC0XM031097	4.980071545	https://www.genecards.org/cgi-bin/carddisp.pl?gene=DMD
NDUFAF8	NADH:Ubiquinone Oxidoreductase Complex Assembly Factor 8	Protein Coding	36	GC17P081241	4.977286816	https://www.genecards.org/cgi-bin/carddisp.pl?gene=NDUFAF8
NDUFB9	NADH:Ubiquinone Oxidoreductase Subunit B9	Protein Coding	51	GC08P124539	4.973377705	https://www.genecards.org/cgi-bin/carddisp.pl?gene=NDUFB9
ACHE	Acetylcholinesterase (Cartwright Blood Group)	Protein Coding	53	GC07M100889	4.973142147	https://www.genecards.org/cgi-bin/carddisp.pl?gene=ACHE
TTN	Titin	Protein Coding	54	GC02M178525	4.972645283	https://www.genecards.org/cgi-bin/carddisp.pl?gene=TTN
APOH	Apolipoprotein H	Protein Coding	51	GC17M066212	4.97025156	https://www.genecards.org/cgi-bin/carddisp.pl?gene=APOH
AIFM1	Apoptosis Inducing Factor Mitochondria Associated 1	Protein Coding	56	GC0XM130129	4.969783783	https://www.genecards.org/cgi-bin/carddisp.pl?gene=AIFM1
AQP2	Aquaporin 2	Protein Coding	53	GC12P049950	4.968431473	https://www.genecards.org/cgi-bin/carddisp.pl?gene=AQP2
PTPN22	Protein Tyrosine Phosphatase Non-Receptor Type 22	Protein Coding	54	GC01M113813	4.967051506	https://www.genecards.org/cgi-bin/carddisp.pl?gene=PTPN22
PLCB1	Phospholipase C Beta 1	Protein Coding	53	GC20P008061	4.966957569	https://www.genecards.org/cgi-bin/carddisp.pl?gene=PLCB1
ADCY3	Adenylate Cyclase 3	Protein Coding	53	GC02M024819	4.966085911	https://www.genecards.org/cgi-bin/carddisp.pl?gene=ADCY3
PUS1	Pseudouridine Synthase 1	Protein Coding	50	GC12P131929	4.962688446	https://www.genecards.org/cgi-bin/carddisp.pl?gene=PUS1
EP300	E1A Binding Protein P300	Protein Coding	59	GC22P045272	4.962687969	https://www.genecards.org/cgi-bin/carddisp.pl?gene=EP300
PLA2G1B	Phospholipase A2 Group IB	Protein Coding	51	GC12M120322	4.958877563	https://www.genecards.org/cgi-bin/carddisp.pl?gene=PLA2G1B
UGP2	UDP-Glucose Pyrophosphorylase 2	Protein Coding	50	GC02P063840	4.958258629	https://www.genecards.org/cgi-bin/carddisp.pl?gene=UGP2
DHODH	Dihydroorotate Dehydrogenase (Quinone)	Protein Coding	53	GC16P072008	4.95509243	https://www.genecards.org/cgi-bin/carddisp.pl?gene=DHODH
CRH	Corticotropin Releasing Hormone	Protein Coding	50	GC08M066176	4.945869923	https://www.genecards.org/cgi-bin/carddisp.pl?gene=CRH
FASTKD2	FAST Kinase Domains 2	Protein Coding	45	GC02P206766	4.94515276	https://www.genecards.org/cgi-bin/carddisp.pl?gene=FASTKD2
APPL1	Adaptor Protein, Phosphotyrosine Interacting With PH Domain And Leucine Zipper 1	Protein Coding	51	GC03P057227	4.936234951	https://www.genecards.org/cgi-bin/carddisp.pl?gene=APPL1
NT5E	5'-Nucleotidase Ecto	Protein Coding	59	GC06P085449	4.934937477	https://www.genecards.org/cgi-bin/carddisp.pl?gene=NT5E
DCK	Deoxycytidine Kinase	Protein Coding	50	GC04P070992	4.934287071	https://www.genecards.org/cgi-bin/carddisp.pl?gene=DCK
GATA6	GATA Binding Protein 6	Protein Coding	53	GC18P022169	4.933825493	https://www.genecards.org/cgi-bin/carddisp.pl?gene=GATA6
GAST	Gastrin	Protein Coding	46	GC17P041712	4.930532932	https://www.genecards.org/cgi-bin/carddisp.pl?gene=GAST
FUCA1	Alpha-L-Fucosidase 1	Protein Coding	55	GC01M023845	4.930490017	https://www.genecards.org/cgi-bin/carddisp.pl?gene=FUCA1
CD38	CD38 Molecule	Protein Coding	53	GC04P019223	4.929381371	https://www.genecards.org/cgi-bin/carddisp.pl?gene=CD38
MAPK10	Mitogen-Activated Protein Kinase 10	Protein Coding	56	GC04M085990	4.928380966	https://www.genecards.org/cgi-bin/carddisp.pl?gene=MAPK10
ALDH1A3	Aldehyde Dehydrogenase 1 Family Member A3	Protein Coding	52	GC15P100877	4.927911758	https://www.genecards.org/cgi-bin/carddisp.pl?gene=ALDH1A3
PYGB	Glycogen Phosphorylase B	Protein Coding	50	GC20P025248	4.92739439	https://www.genecards.org/cgi-bin/carddisp.pl?gene=PYGB
TECR	Trans-2,3-Enoyl-CoA Reductase	Protein Coding	51	GC19P014517	4.92428112	https://www.genecards.org/cgi-bin/carddisp.pl?gene=TECR
HACL1	2-Hydroxyacyl-CoA Lyase 1	Protein Coding	46	GC03M021864	4.923591137	https://www.genecards.org/cgi-bin/carddisp.pl?gene=HACL1
SLC20A1	Solute Carrier Family 20 Member 1	Protein Coding	51	GC02P123796	4.919197083	https://www.genecards.org/cgi-bin/carddisp.pl?gene=SLC20A1
PEX13	Peroxisomal Biogenesis Factor 13	Protein Coding	47	GC02P061017	4.918616295	https://www.genecards.org/cgi-bin/carddisp.pl?gene=PEX13
ZNF202	Zinc Finger Protein 202	Protein Coding	44	GC11M123724	4.91851759	https://www.genecards.org/cgi-bin/carddisp.pl?gene=ZNF202
HLA-DRB1	Major Histocompatibility Complex, Class II, DR Beta 1	Protein Coding	53	GC06M071772	4.916611671	https://www.genecards.org/cgi-bin/carddisp.pl?gene=HLA-DRB1
NEUROG3	Neurogenin 3	Protein Coding	47	GC10M069571	4.911194324	https://www.genecards.org/cgi-bin/carddisp.pl?gene=NEUROG3
DNM1L	Dynamin 1 Like	Protein Coding	54	GC12P032679	4.90813303	https://www.genecards.org/cgi-bin/carddisp.pl?gene=DNM1L
BOLA3	BolA Family Member 3	Protein Coding	44	GC02M074136	4.907684803	https://www.genecards.org/cgi-bin/carddisp.pl?gene=BOLA3
HNMT	Histamine N-Methyltransferase	Protein Coding	52	GC02P137964	4.906733513	https://www.genecards.org/cgi-bin/carddisp.pl?gene=HNMT
NKX2-5	NK2 Homeobox 5	Protein Coding	51	GC05M173232	4.900478363	https://www.genecards.org/cgi-bin/carddisp.pl?gene=NKX2-5
SYCE2	Synaptonemal Complex Central Element Protein 2	Protein Coding	39	GC19M012898	4.895037174	https://www.genecards.org/cgi-bin/carddisp.pl?gene=SYCE2
NDUFB11	NADH:Ubiquinone Oxidoreductase Subunit B11	Protein Coding	46	GC0XM047142	4.884509563	https://www.genecards.org/cgi-bin/carddisp.pl?gene=NDUFB11
PRMT7	Protein Arginine Methyltransferase 7	Protein Coding	51	GC16P068550	4.884370327	https://www.genecards.org/cgi-bin/carddisp.pl?gene=PRMT7
HTT	Huntingtin	Protein Coding	51	GC04P003041	4.883978367	https://www.genecards.org/cgi-bin/carddisp.pl?gene=HTT
PDK2	Pyruvate Dehydrogenase Kinase 2	Protein Coding	49	GC17P062928	4.876123905	https://www.genecards.org/cgi-bin/carddisp.pl?gene=PDK2
ACOT1	Acyl-CoA Thioesterase 1	Protein Coding	42	GC14P073493	4.872013569	https://www.genecards.org/cgi-bin/carddisp.pl?gene=ACOT1
MC2R	Melanocortin 2 Receptor	Protein Coding	53	GC18M027590	4.869937897	https://www.genecards.org/cgi-bin/carddisp.pl?gene=MC2R
ATXN2	Ataxin 2	Protein Coding	50	GC12M111443	4.865275383	https://www.genecards.org/cgi-bin/carddisp.pl?gene=ATXN2
FNDC5	Fibronectin Type III Domain Containing 5	Protein Coding	42	GC01M033245	4.86070919	https://www.genecards.org/cgi-bin/carddisp.pl?gene=FNDC5
PEX16	Peroxisomal Biogenesis Factor 16	Protein Coding	45	GC11M099345	4.854836941	https://www.genecards.org/cgi-bin/carddisp.pl?gene=PEX16
ALOX15B	Arachidonate 15-Lipoxygenase Type B	Protein Coding	48	GC17P008039	4.854568481	https://www.genecards.org/cgi-bin/carddisp.pl?gene=ALOX15B
IARS1	Isoleucyl-TRNA Synthetase 1	Protein Coding	51	GC09M096515	4.852984905	https://www.genecards.org/cgi-bin/carddisp.pl?gene=IARS1
MC3R	Melanocortin 3 Receptor	Protein Coding	48	GC20P056248	4.848231316	https://www.genecards.org/cgi-bin/carddisp.pl?gene=MC3R
PPP1CA	Protein Phosphatase 1 Catalytic Subunit Alpha	Protein Coding	53	GC11M099806	4.847033978	https://www.genecards.org/cgi-bin/carddisp.pl?gene=PPP1CA
C9orf72	C9orf72-SMCR8 Complex Subunit	Protein Coding	48	GC09M028534	4.845827103	https://www.genecards.org/cgi-bin/carddisp.pl?gene=C9orf72
FABP3	Fatty Acid Binding Protein 3	Protein Coding	50	GC01M031365	4.843750954	https://www.genecards.org/cgi-bin/carddisp.pl?gene=FABP3
SLC35A2	Solute Carrier Family 35 Member A2	Protein Coding	47	GC0XM048903	4.840260983	https://www.genecards.org/cgi-bin/carddisp.pl?gene=SLC35A2
SULT2B1	Sulfotransferase Family 2B Member 1	Protein Coding	52	GC19P048552	4.834893227	https://www.genecards.org/cgi-bin/carddisp.pl?gene=SULT2B1
HK3	Hexokinase 3	Protein Coding	49	GC05M176882	4.833177567	https://www.genecards.org/cgi-bin/carddisp.pl?gene=HK3
ALOX12B	Arachidonate 12-Lipoxygenase, 12R Type	Protein Coding	48	GC17M011047	4.832250118	https://www.genecards.org/cgi-bin/carddisp.pl?gene=ALOX12B
CLPB	Caseinolytic Mitochondrial Matrix Peptidase Chaperone Subunit B	Protein Coding	51	GC11M099935	4.830861568	https://www.genecards.org/cgi-bin/carddisp.pl?gene=CLPB
SOAT2	Sterol O-Acyltransferase 2	Protein Coding	50	GC12P053103	4.824832439	https://www.genecards.org/cgi-bin/carddisp.pl?gene=SOAT2
ARSH	Arylsulfatase Family Member H	Protein Coding	39	GC0XP003006	4.822961807	https://www.genecards.org/cgi-bin/carddisp.pl?gene=ARSH
ALOXE3	Arachidonate Lipoxygenase 3	Protein Coding	48	GC17M011045	4.82242775	https://www.genecards.org/cgi-bin/carddisp.pl?gene=ALOXE3
SLC4A4	Solute Carrier Family 4 Member 4	Protein Coding	53	GC04P071063	4.820559502	https://www.genecards.org/cgi-bin/carddisp.pl?gene=SLC4A4
ERCC5	ERCC Excision Repair 5, Endonuclease	Protein Coding	51	GC13P102845	4.816501141	https://www.genecards.org/cgi-bin/carddisp.pl?gene=ERCC5
ITPA	Inosine Triphosphatase	Protein Coding	52	GC20P004503	4.81433773	https://www.genecards.org/cgi-bin/carddisp.pl?gene=ITPA
SLC7A5	Solute Carrier Family 7 Member 5	Protein Coding	51	GC16M087830	4.812562943	https://www.genecards.org/cgi-bin/carddisp.pl?gene=SLC7A5
GK2	Glycerol Kinase 2	Protein Coding	47	GC04M079406	4.81088686	https://www.genecards.org/cgi-bin/carddisp.pl?gene=GK2
FDXR	Ferredoxin Reductase	Protein Coding	50	GC17M074862	4.805624962	https://www.genecards.org/cgi-bin/carddisp.pl?gene=FDXR
TIGAR	TP53 Induced Glycolysis Regulatory Phosphatase	Protein Coding	46	GC12P023494	4.805224419	https://www.genecards.org/cgi-bin/carddisp.pl?gene=TIGAR
GSTO1	Glutathione S-Transferase Omega 1	Protein Coding	52	GC10P104235	4.804573536	https://www.genecards.org/cgi-bin/carddisp.pl?gene=GSTO1
NDUFC2	NADH:Ubiquinone Oxidoreductase Subunit C2	Protein Coding	47	GC11M078068	4.801709175	https://www.genecards.org/cgi-bin/carddisp.pl?gene=NDUFC2
ACO2	Aconitase 2	Protein Coding	54	GC22P045303	4.800978661	https://www.genecards.org/cgi-bin/carddisp.pl?gene=ACO2
ARNT	Aryl Hydrocarbon Receptor Nuclear Translocator	Protein Coding	51	GC01M150809	4.795684814	https://www.genecards.org/cgi-bin/carddisp.pl?gene=ARNT
ABCA2	ATP Binding Cassette Subfamily A Member 2	Protein Coding	48	GC09M137007	4.791005135	https://www.genecards.org/cgi-bin/carddisp.pl?gene=ABCA2
THBD	Thrombomodulin	Protein Coding	53	GC20M023026	4.787491322	https://www.genecards.org/cgi-bin/carddisp.pl?gene=THBD
DHFR2	Dihydrofolate Reductase 2	Protein Coding	40	GC03M094048	4.770325184	https://www.genecards.org/cgi-bin/carddisp.pl?gene=DHFR2
MTHFD2	Methylenetetrahydrofolate Dehydrogenase (NADP+ Dependent) 2, Methenyltetrahydrofolate Cyclohydrolase	Protein Coding	48	GC02P074186	4.769883156	https://www.genecards.org/cgi-bin/carddisp.pl?gene=MTHFD2
CYB5R3	Cytochrome B5 Reductase 3	Protein Coding	52	GC22M061501	4.76919508	https://www.genecards.org/cgi-bin/carddisp.pl?gene=CYB5R3
SMPD2	Sphingomyelin Phosphodiesterase 2	Protein Coding	47	GC06P109440	4.766356468	https://www.genecards.org/cgi-bin/carddisp.pl?gene=SMPD2
ASAH2	N-Acylsphingosine Amidohydrolase 2	Protein Coding	49	GC10M050182	4.76488924	https://www.genecards.org/cgi-bin/carddisp.pl?gene=ASAH2
IL1A	Interleukin 1 Alpha	Protein Coding	52	GC02M112773	4.76332283	https://www.genecards.org/cgi-bin/carddisp.pl?gene=IL1A
TERT	Telomerase Reverse Transcriptase	Protein Coding	58	GC05M001253	4.75787878	https://www.genecards.org/cgi-bin/carddisp.pl?gene=TERT
TK1	Thymidine Kinase 1	Protein Coding	52	GC17M078175	4.756331444	https://www.genecards.org/cgi-bin/carddisp.pl?gene=TK1
MTM1	Myotubularin 1	Protein Coding	50	GC0XP150562	4.752991199	https://www.genecards.org/cgi-bin/carddisp.pl?gene=MTM1
NT5C1A	5'-Nucleotidase, Cytosolic IA	Protein Coding	46	GC01M039661	4.75261116	https://www.genecards.org/cgi-bin/carddisp.pl?gene=NT5C1A
MRPL44	Mitochondrial Ribosomal Protein L44	Protein Coding	47	GC02P223957	4.751835823	https://www.genecards.org/cgi-bin/carddisp.pl?gene=MRPL44
SLC17A1	Solute Carrier Family 17 Member 1	Protein Coding	46	GC06M025723	4.748486042	https://www.genecards.org/cgi-bin/carddisp.pl?gene=SLC17A1
ELN	Elastin	Protein Coding	50	GC07P074027	4.746785641	https://www.genecards.org/cgi-bin/carddisp.pl?gene=ELN
UGT2B10	UDP Glucuronosyltransferase Family 2 Member B10	Protein Coding	47	GC04P068816	4.74273777	https://www.genecards.org/cgi-bin/carddisp.pl?gene=UGT2B10
SOST	Sclerostin	Protein Coding	51	GC17M043753	4.741366863	https://www.genecards.org/cgi-bin/carddisp.pl?gene=SOST
PLAAT1	Phospholipase A And Acyltransferase 1	Protein Coding	35	GC03P193244	4.741171837	https://www.genecards.org/cgi-bin/carddisp.pl?gene=PLAAT1
ACOT8	Acyl-CoA Thioesterase 8	Protein Coding	44	GC20M045841	4.740402222	https://www.genecards.org/cgi-bin/carddisp.pl?gene=ACOT8
SLC25A11	Solute Carrier Family 25 Member 11	Protein Coding	50	GC17M004937	4.738552094	https://www.genecards.org/cgi-bin/carddisp.pl?gene=SLC25A11
THRA	Thyroid Hormone Receptor Alpha	Protein Coding	55	GC17P040058	4.737517834	https://www.genecards.org/cgi-bin/carddisp.pl?gene=THRA
HNRNPK	Heterogeneous Nuclear Ribonucleoprotein K	Protein Coding	52	GC09M096203	4.735898972	https://www.genecards.org/cgi-bin/carddisp.pl?gene=HNRNPK
GHSR	Growth Hormone Secretagogue Receptor	Protein Coding	53	GC03M172443	4.734871864	https://www.genecards.org/cgi-bin/carddisp.pl?gene=GHSR
PRKACA	Protein Kinase CAMP-Activated Catalytic Subunit Alpha	Protein Coding	59	GC19M014672	4.724952221	https://www.genecards.org/cgi-bin/carddisp.pl?gene=PRKACA
NDUFA9	NADH:Ubiquinone Oxidoreductase Subunit A9	Protein Coding	50	GC12P004649	4.719970226	https://www.genecards.org/cgi-bin/carddisp.pl?gene=NDUFA9
HMOX2	Heme Oxygenase 2	Protein Coding	53	GC16P004474	4.719898224	https://www.genecards.org/cgi-bin/carddisp.pl?gene=HMOX2
CHAT	Choline O-Acetyltransferase	Protein Coding	55	GC10P049609	4.719727993	https://www.genecards.org/cgi-bin/carddisp.pl?gene=CHAT
CPT1C	Carnitine Palmitoyltransferase 1C	Protein Coding	50	GC19P049690	4.709403038	https://www.genecards.org/cgi-bin/carddisp.pl?gene=CPT1C
MYBPC3	Myosin Binding Protein C3	Protein Coding	53	GC11M099367	4.708256721	https://www.genecards.org/cgi-bin/carddisp.pl?gene=MYBPC3
NDUFAF4	NADH:Ubiquinone Oxidoreductase Complex Assembly Factor 4	Protein Coding	49	GC06M096889	4.702683449	https://www.genecards.org/cgi-bin/carddisp.pl?gene=NDUFAF4
SULT1A3	Sulfotransferase Family 1A Member 3	Protein Coding	43	GC16P030199	4.701151371	https://www.genecards.org/cgi-bin/carddisp.pl?gene=SULT1A3
VDAC1	Voltage Dependent Anion Channel 1	Protein Coding	53	GC05M133975	4.700629234	https://www.genecards.org/cgi-bin/carddisp.pl?gene=VDAC1
OXT	Oxytocin/Neurophysin I Prepropeptide	Protein Coding	44	GC20P004488	4.699974537	https://www.genecards.org/cgi-bin/carddisp.pl?gene=OXT
ADH5	Alcohol Dehydrogenase 5 (Class III), Chi Polypeptide	Protein Coding	53	GC04M099070	4.698195457	https://www.genecards.org/cgi-bin/carddisp.pl?gene=ADH5
UROS	Uroporphyrinogen III Synthase	Protein Coding	48	GC10M125784	4.696831226	https://www.genecards.org/cgi-bin/carddisp.pl?gene=UROS
MMP2	Matrix Metallopeptidase 2	Protein Coding	60	GC16P055390	4.696268082	https://www.genecards.org/cgi-bin/carddisp.pl?gene=MMP2
SLC25A3	Solute Carrier Family 25 Member 3	Protein Coding	51	GC12P098593	4.695335388	https://www.genecards.org/cgi-bin/carddisp.pl?gene=SLC25A3
STEAP4	STEAP4 Metalloreductase	Protein Coding	48	GC07M088410	4.691212654	https://www.genecards.org/cgi-bin/carddisp.pl?gene=STEAP4
ACMSD	Aminocarboxymuconate Semialdehyde Decarboxylase	Protein Coding	44	GC02P134838	4.690040588	https://www.genecards.org/cgi-bin/carddisp.pl?gene=ACMSD
HNRNPA2B1	Heterogeneous Nuclear Ribonucleoprotein A2/B1	Protein Coding	52	GC07M026174	4.687900543	https://www.genecards.org/cgi-bin/carddisp.pl?gene=HNRNPA2B1
DNM2	Dynamin 2	Protein Coding	56	GC19P010718	4.6868577	https://www.genecards.org/cgi-bin/carddisp.pl?gene=DNM2
USF1	Upstream Transcription Factor 1	Protein Coding	50	GC01M161039	4.683348656	https://www.genecards.org/cgi-bin/carddisp.pl?gene=USF1
MET	MET Proto-Oncogene, Receptor Tyrosine Kinase	Protein Coding	61	GC07P116672	4.682875156	https://www.genecards.org/cgi-bin/carddisp.pl?gene=MET
HLA-A	Major Histocompatibility Complex, Class I, A	Protein Coding	52	GC06P092113	4.682492733	https://www.genecards.org/cgi-bin/carddisp.pl?gene=HLA-A
ADAMTS13	ADAM Metallopeptidase With Thrombospondin Type 1 Motif 13	Protein Coding	55	GC09P133414	4.680466652	https://www.genecards.org/cgi-bin/carddisp.pl?gene=ADAMTS13
TXNIP	Thioredoxin Interacting Protein	Protein Coding	46	GC01M145992	4.676901817	https://www.genecards.org/cgi-bin/carddisp.pl?gene=TXNIP
PSEN1	Presenilin 1	Protein Coding	60	GC14P073136	4.672574043	https://www.genecards.org/cgi-bin/carddisp.pl?gene=PSEN1
FOXRED1	FAD Dependent Oxidoreductase Domain Containing 1	Protein Coding	47	GC11P126269	4.668987274	https://www.genecards.org/cgi-bin/carddisp.pl?gene=FOXRED1
RLBP1	Retinaldehyde Binding Protein 1	Protein Coding	51	GC15M089209	4.663776875	https://www.genecards.org/cgi-bin/carddisp.pl?gene=RLBP1
NGLY1	N-Glycanase 1	Protein Coding	50	GC03M025718	4.662664413	https://www.genecards.org/cgi-bin/carddisp.pl?gene=NGLY1
PLIN2	Perilipin 2	Protein Coding	48	GC09M019184	4.65975523	https://www.genecards.org/cgi-bin/carddisp.pl?gene=PLIN2
PEX3	Peroxisomal Biogenesis Factor 3	Protein Coding	48	GC06P143450	4.652243137	https://www.genecards.org/cgi-bin/carddisp.pl?gene=PEX3
EBP	EBP Cholestenol Delta-Isomerase	Protein Coding	50	GC0XP048521	4.651408195	https://www.genecards.org/cgi-bin/carddisp.pl?gene=EBP
ME1	Malic Enzyme 1	Protein Coding	48	GC06M083210	4.650631428	https://www.genecards.org/cgi-bin/carddisp.pl?gene=ME1
CHST6	Carbohydrate Sulfotransferase 6	Protein Coding	50	GC16M075472	4.650615692	https://www.genecards.org/cgi-bin/carddisp.pl?gene=CHST6
PLA2G10	Phospholipase A2 Group X	Protein Coding	49	GC16M014672	4.649161816	https://www.genecards.org/cgi-bin/carddisp.pl?gene=PLA2G10
PEX19	Peroxisomal Biogenesis Factor 19	Protein Coding	50	GC01M160276	4.646094799	https://www.genecards.org/cgi-bin/carddisp.pl?gene=PEX19
CRY2	Cryptochrome Circadian Regulator 2	Protein Coding	47	GC11P046608	4.644639492	https://www.genecards.org/cgi-bin/carddisp.pl?gene=CRY2
SLC28A1	Solute Carrier Family 28 Member 1	Protein Coding	50	GC15P084884	4.643368244	https://www.genecards.org/cgi-bin/carddisp.pl?gene=SLC28A1
ITPR3	Inositol 1,4,5-Trisphosphate Receptor Type 3	Protein Coding	52	GC06P033620	4.632686615	https://www.genecards.org/cgi-bin/carddisp.pl?gene=ITPR3
RAG1	Recombination Activating 1	Protein Coding	52	GC11P036542	4.630453587	https://www.genecards.org/cgi-bin/carddisp.pl?gene=RAG1
NCOA2	Nuclear Receptor Coactivator 2	Protein Coding	52	GC08M070109	4.629252434	https://www.genecards.org/cgi-bin/carddisp.pl?gene=NCOA2
SMCHD1	Structural Maintenance Of Chromosomes Flexible Hinge Domain Containing 1	Protein Coding	47	GC18P002649	4.627319813	https://www.genecards.org/cgi-bin/carddisp.pl?gene=SMCHD1
FOXC2	Forkhead Box C2	Protein Coding	49	GC16P086593	4.625792503	https://www.genecards.org/cgi-bin/carddisp.pl?gene=FOXC2
COASY	Coenzyme A Synthase	Protein Coding	52	GC17P042561	4.625758648	https://www.genecards.org/cgi-bin/carddisp.pl?gene=COASY
SERPINA12	Serpin Family A Member 12	Protein Coding	46	GC14M094487	4.623318195	https://www.genecards.org/cgi-bin/carddisp.pl?gene=SERPINA12
LARS2	Leucyl-TRNA Synthetase 2, Mitochondrial	Protein Coding	51	GC03P047591	4.622504711	https://www.genecards.org/cgi-bin/carddisp.pl?gene=LARS2
FUT2	Fucosyltransferase 2	Protein Coding	52	GC19P048695	4.616307259	https://www.genecards.org/cgi-bin/carddisp.pl?gene=FUT2
HTRA2	HtrA Serine Peptidase 2	Protein Coding	52	GC02P074529	4.609547615	https://www.genecards.org/cgi-bin/carddisp.pl?gene=HTRA2
DGAT2	Diacylglycerol O-Acyltransferase 2	Protein Coding	49	GC11P075759	4.608508587	https://www.genecards.org/cgi-bin/carddisp.pl?gene=DGAT2
G6PC2	Glucose-6-Phosphatase Catalytic Subunit 2	Protein Coding	44	GC02P168901	4.60389185	https://www.genecards.org/cgi-bin/carddisp.pl?gene=G6PC2
D2HGDH	D-2-Hydroxyglutarate Dehydrogenase	Protein Coding	48	GC02P241734	4.594284534	https://www.genecards.org/cgi-bin/carddisp.pl?gene=D2HGDH
RIPK3	Receptor Interacting Serine/Threonine Kinase 3	Protein Coding	50	GC14M024336	4.593765259	https://www.genecards.org/cgi-bin/carddisp.pl?gene=RIPK3
CYP39A1	Cytochrome P450 Family 39 Subfamily A Member 1	Protein Coding	46	GC06M046549	4.592762947	https://www.genecards.org/cgi-bin/carddisp.pl?gene=CYP39A1
TARDBP	TAR DNA Binding Protein	Protein Coding	53	GC01P011013	4.591746807	https://www.genecards.org/cgi-bin/carddisp.pl?gene=TARDBP
DDHD2	DDHD Domain Containing 2	Protein Coding	46	GC08P038225	4.589790344	https://www.genecards.org/cgi-bin/carddisp.pl?gene=DDHD2
PSTPIP1	Proline-Serine-Threonine Phosphatase Interacting Protein 1	Protein Coding	50	GC15P076993	4.586621761	https://www.genecards.org/cgi-bin/carddisp.pl?gene=PSTPIP1
LMNB2	Lamin B2	Protein Coding	49	GC19M006779	4.585081577	https://www.genecards.org/cgi-bin/carddisp.pl?gene=LMNB2
AXIN1	Axin 1	Protein Coding	53	GC16M000287	4.58416748	https://www.genecards.org/cgi-bin/carddisp.pl?gene=AXIN1
INVS	Inversin	Protein Coding	51	GC09P100099	4.57541275	https://www.genecards.org/cgi-bin/carddisp.pl?gene=INVS
ANPEP	Alanyl Aminopeptidase, Membrane	Protein Coding	57	GC15M089784	4.575382233	https://www.genecards.org/cgi-bin/carddisp.pl?gene=ANPEP
TRMT10C	TRNA Methyltransferase 10C, Mitochondrial RNase P Subunit	Protein Coding	44	GC03P101561	4.573353767	https://www.genecards.org/cgi-bin/carddisp.pl?gene=TRMT10C
SHC1	SHC Adaptor Protein 1	Protein Coding	50	GC01M154962	4.573035717	https://www.genecards.org/cgi-bin/carddisp.pl?gene=SHC1
HMGCS1	3-Hydroxy-3-Methylglutaryl-CoA Synthase 1	Protein Coding	48	GC05M044196	4.571316719	https://www.genecards.org/cgi-bin/carddisp.pl?gene=HMGCS1
FOLH1	Folate Hydrolase 1	Protein Coding	54	GC11M099394	4.57070303	https://www.genecards.org/cgi-bin/carddisp.pl?gene=FOLH1
ACE2	Angiotensin Converting Enzyme 2	Protein Coding	56	GC0XM015494	4.569209099	https://www.genecards.org/cgi-bin/carddisp.pl?gene=ACE2
FAM20A	FAM20A Golgi Associated Secretory Pathway Pseudokinase	Protein Coding	48	GC17M068535	4.55252552	https://www.genecards.org/cgi-bin/carddisp.pl?gene=FAM20A
IL6R	Interleukin 6 Receptor	Protein Coding	57	GC01P154405	4.55142498	https://www.genecards.org/cgi-bin/carddisp.pl?gene=IL6R
SLC11A1	Solute Carrier Family 11 Member 1	Protein Coding	53	GC02P218382	4.550086021	https://www.genecards.org/cgi-bin/carddisp.pl?gene=SLC11A1
SLC39A8	Solute Carrier Family 39 Member 8	Protein Coding	52	GC04M102252	4.549439907	https://www.genecards.org/cgi-bin/carddisp.pl?gene=SLC39A8
ACOT4	Acyl-CoA Thioesterase 4	Protein Coding	42	GC14P073592	4.549390316	https://www.genecards.org/cgi-bin/carddisp.pl?gene=ACOT4
SMARCA4	SWI/SNF Related, Matrix Associated, Actin Dependent Regulator Of Chromatin, Subfamily A, Member 4	Protein Coding	57	GC19P010932	4.54857254	https://www.genecards.org/cgi-bin/carddisp.pl?gene=SMARCA4
ACSL6	Acyl-CoA Synthetase Long Chain Family Member 6	Protein Coding	47	GC05M131949	4.539600372	https://www.genecards.org/cgi-bin/carddisp.pl?gene=ACSL6
CDKN2A	Cyclin Dependent Kinase Inhibitor 2A	Protein Coding	57	GC09M021967	4.535997391	https://www.genecards.org/cgi-bin/carddisp.pl?gene=CDKN2A
CYP26C1	Cytochrome P450 Family 26 Subfamily C Member 1	Protein Coding	50	GC10P093060	4.535265923	https://www.genecards.org/cgi-bin/carddisp.pl?gene=CYP26C1
HSD17B2	Hydroxysteroid 17-Beta Dehydrogenase 2	Protein Coding	50	GC16P082068	4.531833649	https://www.genecards.org/cgi-bin/carddisp.pl?gene=HSD17B2
INSIG2	Insulin Induced Gene 2	Protein Coding	45	GC02P118088	4.531667233	https://www.genecards.org/cgi-bin/carddisp.pl?gene=INSIG2
XRCC3	X-Ray Repair Cross Complementing 3	Protein Coding	50	GC14M103697	4.530507565	https://www.genecards.org/cgi-bin/carddisp.pl?gene=XRCC3
SLC12A4	Solute Carrier Family 12 Member 4	Protein Coding	51	GC16M068140	4.528307915	https://www.genecards.org/cgi-bin/carddisp.pl?gene=SLC12A4
FGFR2	Fibroblast Growth Factor Receptor 2	Protein Coding	63	GC10M121478	4.527926445	https://www.genecards.org/cgi-bin/carddisp.pl?gene=FGFR2
TIMP1	TIMP Metallopeptidase Inhibitor 1	Protein Coding	52	GC0XP047711	4.52395153	https://www.genecards.org/cgi-bin/carddisp.pl?gene=TIMP1
PEX11B	Peroxisomal Biogenesis Factor 11 Beta	Protein Coding	46	GC01M145911	4.520769596	https://www.genecards.org/cgi-bin/carddisp.pl?gene=PEX11B
CFH	Complement Factor H	Protein Coding	54	GC01P196621	4.518899918	https://www.genecards.org/cgi-bin/carddisp.pl?gene=CFH
PTHLH	Parathyroid Hormone Like Hormone	Protein Coding	52	GC12M027959	4.516056538	https://www.genecards.org/cgi-bin/carddisp.pl?gene=PTHLH
SFTPD	Surfactant Protein D	Protein Coding	51	GC10M079937	4.50914669	https://www.genecards.org/cgi-bin/carddisp.pl?gene=SFTPD
HSD17B7	Hydroxysteroid 17-Beta Dehydrogenase 7	Protein Coding	50	GC01P162790	4.507229805	https://www.genecards.org/cgi-bin/carddisp.pl?gene=HSD17B7
PSPH	Phosphoserine Phosphatase	Protein Coding	52	GC07M061179	4.506729603	https://www.genecards.org/cgi-bin/carddisp.pl?gene=PSPH
GNPAT	Glyceronephosphate O-Acyltransferase	Protein Coding	51	GC01P231241	4.504555225	https://www.genecards.org/cgi-bin/carddisp.pl?gene=GNPAT
TBC1D4	TBC1 Domain Family Member 4	Protein Coding	50	GC13M075284	4.502814293	https://www.genecards.org/cgi-bin/carddisp.pl?gene=TBC1D4
SPHK2	Sphingosine Kinase 2	Protein Coding	51	GC19P048619	4.500030041	https://www.genecards.org/cgi-bin/carddisp.pl?gene=SPHK2
EGF	Epidermal Growth Factor	Protein Coding	58	GC04P109912	4.494913578	https://www.genecards.org/cgi-bin/carddisp.pl?gene=EGF
IGFBP2	Insulin Like Growth Factor Binding Protein 2	Protein Coding	51	GC02P216632	4.493127346	https://www.genecards.org/cgi-bin/carddisp.pl?gene=IGFBP2
OXA1L	OXA1L Mitochondrial Inner Membrane Protein	Protein Coding	45	GC14P022766	4.492777824	https://www.genecards.org/cgi-bin/carddisp.pl?gene=OXA1L
DLST	Dihydrolipoamide S-Succinyltransferase	Protein Coding	52	GC14P074881	4.490753651	https://www.genecards.org/cgi-bin/carddisp.pl?gene=DLST
VAPB	VAMP Associated Protein B And C	Protein Coding	52	GC20P058389	4.490494728	https://www.genecards.org/cgi-bin/carddisp.pl?gene=VAPB
BRIP1	BRCA1 Interacting Helicase 1	Protein Coding	54	GC17M061679	4.489877701	https://www.genecards.org/cgi-bin/carddisp.pl?gene=BRIP1
NAGA	Alpha-N-Acetylgalactosaminidase	Protein Coding	52	GC22M042058	4.48566246	https://www.genecards.org/cgi-bin/carddisp.pl?gene=NAGA
GCLM	Glutamate-Cysteine Ligase Modifier Subunit	Protein Coding	48	GC01M093885	4.484350681	https://www.genecards.org/cgi-bin/carddisp.pl?gene=GCLM
ST3GAL3	ST3 Beta-Galactoside Alpha-2,3-Sialyltransferase 3	Protein Coding	53	GC01P043705	4.483437061	https://www.genecards.org/cgi-bin/carddisp.pl?gene=ST3GAL3
PISD	Phosphatidylserine Decarboxylase	Protein Coding	52	GC22M061344	4.478971004	https://www.genecards.org/cgi-bin/carddisp.pl?gene=PISD
FSHR	Follicle Stimulating Hormone Receptor	Protein Coding	54	GC02M048962	4.477809906	https://www.genecards.org/cgi-bin/carddisp.pl?gene=FSHR
CFHR3	Complement Factor H Related 3	Protein Coding	48	GC01P196774	4.476121426	https://www.genecards.org/cgi-bin/carddisp.pl?gene=CFHR3
CD46	CD46 Molecule	Protein Coding	55	GC01P207752	4.476031303	https://www.genecards.org/cgi-bin/carddisp.pl?gene=CD46
MRPS16	Mitochondrial Ribosomal Protein S16	Protein Coding	49	GC10M073248	4.471408844	https://www.genecards.org/cgi-bin/carddisp.pl?gene=MRPS16
FLNA	Filamin A	Protein Coding	55	GC0XM154348	4.465410709	https://www.genecards.org/cgi-bin/carddisp.pl?gene=FLNA
XYLB	Xylulokinase	Protein Coding	44	GC03P038349	4.463497162	https://www.genecards.org/cgi-bin/carddisp.pl?gene=XYLB
NFKB1	Nuclear Factor Kappa B Subunit 1	Protein Coding	60	GC04P102501	4.456140995	https://www.genecards.org/cgi-bin/carddisp.pl?gene=NFKB1
PREPL	Prolyl Endopeptidase Like	Protein Coding	48	GC02M044281	4.454075336	https://www.genecards.org/cgi-bin/carddisp.pl?gene=PREPL
ERFE	Erythroferrone	Protein Coding	39	GC02P238159	4.452180386	https://www.genecards.org/cgi-bin/carddisp.pl?gene=ERFE
BCO2	Beta-Carotene Oxygenase 2	Protein Coding	44	GC11P112175	4.452150345	https://www.genecards.org/cgi-bin/carddisp.pl?gene=BCO2
SP1	Sp1 Transcription Factor	Protein Coding	53	GC12P053380	4.452046394	https://www.genecards.org/cgi-bin/carddisp.pl?gene=SP1
RARS1	Arginyl-TRNA Synthetase 1	Protein Coding	51	GC05P168487	4.448387146	https://www.genecards.org/cgi-bin/carddisp.pl?gene=RARS1
PDGFRB	Platelet Derived Growth Factor Receptor Beta	Protein Coding	60	GC05M150113	4.445445061	https://www.genecards.org/cgi-bin/carddisp.pl?gene=PDGFRB
SPTB	Spectrin Beta, Erythrocytic	Protein Coding	48	GC14M064746	4.443887711	https://www.genecards.org/cgi-bin/carddisp.pl?gene=SPTB
GSK3A	Glycogen Synthase Kinase 3 Alpha	Protein Coding	56	GC19M070637	4.440320015	https://www.genecards.org/cgi-bin/carddisp.pl?gene=GSK3A
SAA1	Serum Amyloid A1	Protein Coding	46	GC11P018579	4.438254833	https://www.genecards.org/cgi-bin/carddisp.pl?gene=SAA1
SLC6A4	Solute Carrier Family 6 Member 4	Protein Coding	55	GC17M030194	4.436500072	https://www.genecards.org/cgi-bin/carddisp.pl?gene=SLC6A4
NEUROD1	Neuronal Differentiation 1	Protein Coding	50	GC02M181673	4.435036182	https://www.genecards.org/cgi-bin/carddisp.pl?gene=NEUROD1
FABP12	Fatty Acid Binding Protein 12	Protein Coding	38	GC08M081524	4.430584431	https://www.genecards.org/cgi-bin/carddisp.pl?gene=FABP12
NR5A2	Nuclear Receptor Subfamily 5 Group A Member 2	Protein Coding	51	GC01P199996	4.430315495	https://www.genecards.org/cgi-bin/carddisp.pl?gene=NR5A2
TXN	Thioredoxin	Protein Coding	52	GC09M110243	4.430089474	https://www.genecards.org/cgi-bin/carddisp.pl?gene=TXN
GNB1	G Protein Subunit Beta 1	Protein Coding	51	GC01M001785	4.429563522	https://www.genecards.org/cgi-bin/carddisp.pl?gene=GNB1
GPT2	Glutamic--Pyruvic Transaminase 2	Protein Coding	52	GC16P046885	4.42909193	https://www.genecards.org/cgi-bin/carddisp.pl?gene=GPT2
MMP9	Matrix Metallopeptidase 9	Protein Coding	61	GC20P046008	4.428701401	https://www.genecards.org/cgi-bin/carddisp.pl?gene=MMP9
MTAP	Methylthioadenosine Phosphorylase	Protein Coding	55	GC09P021792	4.427765369	https://www.genecards.org/cgi-bin/carddisp.pl?gene=MTAP
DPM1	Dolichyl-Phosphate Mannosyltransferase Subunit 1, Catalytic	Protein Coding	51	GC20M050934	4.422523975	https://www.genecards.org/cgi-bin/carddisp.pl?gene=DPM1
ISCA1	Iron-Sulfur Cluster Assembly 1	Protein Coding	46	GC09M086264	4.415325642	https://www.genecards.org/cgi-bin/carddisp.pl?gene=ISCA1
RANBP2	RAN Binding Protein 2	Protein Coding	52	GC02P108719	4.413276196	https://www.genecards.org/cgi-bin/carddisp.pl?gene=RANBP2
ABL1	ABL Proto-Oncogene 1, Non-Receptor Tyrosine Kinase	Protein Coding	59	GC09P130713	4.407849312	https://www.genecards.org/cgi-bin/carddisp.pl?gene=ABL1
CLDN16	Claudin 16	Protein Coding	48	GC03P190290	4.406769276	https://www.genecards.org/cgi-bin/carddisp.pl?gene=CLDN16
DYRK1A	Dual Specificity Tyrosine Phosphorylation Regulated Kinase 1A	Protein Coding	57	GC21P037365	4.403447151	https://www.genecards.org/cgi-bin/carddisp.pl?gene=DYRK1A
RELA	RELA Proto-Oncogene, NF-KB Subunit	Protein Coding	59	GC11M065653	4.401677132	https://www.genecards.org/cgi-bin/carddisp.pl?gene=RELA
GPIHBP1	Glycosylphosphatidylinositol Anchored High Density Lipoprotein Binding Protein 1	Protein Coding	43	GC08P143213	4.401367664	https://www.genecards.org/cgi-bin/carddisp.pl?gene=GPIHBP1
APBB1	Amyloid Beta Precursor Protein Binding Family B Member 1	Protein Coding	51	GC11M006936	4.400069237	https://www.genecards.org/cgi-bin/carddisp.pl?gene=APBB1
COA8	Cytochrome C Oxidase Assembly Factor 8	Protein Coding	37	GC14P110706	4.399609089	https://www.genecards.org/cgi-bin/carddisp.pl?gene=COA8
SLC39A4	Solute Carrier Family 39 Member 4	Protein Coding	49	GC08M144409	4.399476051	https://www.genecards.org/cgi-bin/carddisp.pl?gene=SLC39A4
MPI	Mannose Phosphate Isomerase	Protein Coding	49	GC15P074890	4.397855282	https://www.genecards.org/cgi-bin/carddisp.pl?gene=MPI
FBXW7	F-Box And WD Repeat Domain Containing 7	Protein Coding	51	GC04M152321	4.396009922	https://www.genecards.org/cgi-bin/carddisp.pl?gene=FBXW7
SAT1	Spermidine/Spermine N1-Acetyltransferase 1	Protein Coding	51	GC0XP023784	4.393808842	https://www.genecards.org/cgi-bin/carddisp.pl?gene=SAT1
NUS1	NUS1 Dehydrodolichyl Diphosphate Synthase Subunit	Protein Coding	46	GC06P117675	4.393783092	https://www.genecards.org/cgi-bin/carddisp.pl?gene=NUS1
TREH	Trehalase	Protein Coding	50	GC11M118657	4.388829708	https://www.genecards.org/cgi-bin/carddisp.pl?gene=TREH
CLCN2	Chloride Voltage-Gated Channel 2	Protein Coding	52	GC03M184346	4.387142658	https://www.genecards.org/cgi-bin/carddisp.pl?gene=CLCN2
MECP2	Methyl-CpG Binding Protein 2	Protein Coding	53	GC0XM154021	4.387041569	https://www.genecards.org/cgi-bin/carddisp.pl?gene=MECP2
PRKCA	Protein Kinase C Alpha	Protein Coding	57	GC17P066302	4.386575699	https://www.genecards.org/cgi-bin/carddisp.pl?gene=PRKCA
FUS	FUS RNA Binding Protein	Protein Coding	51	GC16P031180	4.385726929	https://www.genecards.org/cgi-bin/carddisp.pl?gene=FUS
CBL	Cbl Proto-Oncogene	Protein Coding	59	GC11P119206	4.384271145	https://www.genecards.org/cgi-bin/carddisp.pl?gene=CBL
CDIPT	CDP-Diacylglycerol--Inositol 3-Phosphatidyltransferase	Protein Coding	47	GC16M038414	4.383442402	https://www.genecards.org/cgi-bin/carddisp.pl?gene=CDIPT
COQ4	Coenzyme Q4	Protein Coding	45	GC09P128322	4.380300522	https://www.genecards.org/cgi-bin/carddisp.pl?gene=COQ4
AOC3	Amine Oxidase Copper Containing 3	Protein Coding	52	GC17P042851	4.379822731	https://www.genecards.org/cgi-bin/carddisp.pl?gene=AOC3
PAICS	Phosphoribosylaminoimidazole Carboxylase And Phosphoribosylaminoimidazolesuccinocarboxamide Synthase	Protein Coding	50	GC04P056410	4.379364491	https://www.genecards.org/cgi-bin/carddisp.pl?gene=PAICS
CDC73	Cell Division Cycle 73	Protein Coding	52	GC01P193121	4.378772736	https://www.genecards.org/cgi-bin/carddisp.pl?gene=CDC73
SLC20A2	Solute Carrier Family 20 Member 2	Protein Coding	53	GC08M042416	4.376377583	https://www.genecards.org/cgi-bin/carddisp.pl?gene=SLC20A2
DGKB	Diacylglycerol Kinase Beta	Protein Coding	50	GC07M014145	4.375747681	https://www.genecards.org/cgi-bin/carddisp.pl?gene=DGKB
CIDEA	Cell Death Inducing DFFA Like Effector A	Protein Coding	46	GC18P012254	4.368039608	https://www.genecards.org/cgi-bin/carddisp.pl?gene=CIDEA
GFM2	GTP Dependent Ribosome Recycling Factor Mitochondrial 2	Protein Coding	47	GC05M074721	4.365089417	https://www.genecards.org/cgi-bin/carddisp.pl?gene=GFM2
DNMT3B	DNA Methyltransferase 3 Beta	Protein Coding	57	GC20P032762	4.362948895	https://www.genecards.org/cgi-bin/carddisp.pl?gene=DNMT3B
AMPD2	Adenosine Monophosphate Deaminase 2	Protein Coding	52	GC01P109616	4.356208801	https://www.genecards.org/cgi-bin/carddisp.pl?gene=AMPD2
EPAS1	Endothelial PAS Domain Protein 1	Protein Coding	57	GC02P046293	4.354150772	https://www.genecards.org/cgi-bin/carddisp.pl?gene=EPAS1
TFAP2B	Transcription Factor AP-2 Beta	Protein Coding	51	GC06P092417	4.351142406	https://www.genecards.org/cgi-bin/carddisp.pl?gene=TFAP2B
SLC34A3	Solute Carrier Family 34 Member 3	Protein Coding	50	GC09P137230	4.3493433	https://www.genecards.org/cgi-bin/carddisp.pl?gene=SLC34A3
FOXP3	Forkhead Box P3	Protein Coding	53	GC0XM049250	4.346194267	https://www.genecards.org/cgi-bin/carddisp.pl?gene=FOXP3
CASP3	Caspase 3	Protein Coding	57	GC04M184627	4.344937801	https://www.genecards.org/cgi-bin/carddisp.pl?gene=CASP3
CDKL5	Cyclin Dependent Kinase Like 5	Protein Coding	50	GC0XP018425	4.34137392	https://www.genecards.org/cgi-bin/carddisp.pl?gene=CDKL5
NPAS2	Neuronal PAS Domain Protein 2	Protein Coding	47	GC02P100820	4.339140892	https://www.genecards.org/cgi-bin/carddisp.pl?gene=NPAS2
AMH	Anti-Mullerian Hormone	Protein Coding	52	GC19P003777	4.338783264	https://www.genecards.org/cgi-bin/carddisp.pl?gene=AMH
PPP1CB	Protein Phosphatase 1 Catalytic Subunit Beta	Protein Coding	52	GC02P028752	4.334729671	https://www.genecards.org/cgi-bin/carddisp.pl?gene=PPP1CB
PIK3CB	Phosphatidylinositol-4,5-Bisphosphate 3-Kinase Catalytic Subunit Beta	Protein Coding	55	GC03M138652	4.333276749	https://www.genecards.org/cgi-bin/carddisp.pl?gene=PIK3CB
PPP1CC	Protein Phosphatase 1 Catalytic Subunit Gamma	Protein Coding	51	GC12M110709	4.33224535	https://www.genecards.org/cgi-bin/carddisp.pl?gene=PPP1CC
RBP1	Retinol Binding Protein 1	Protein Coding	47	GC03M139517	4.327389717	https://www.genecards.org/cgi-bin/carddisp.pl?gene=RBP1
LPCAT1	Lysophosphatidylcholine Acyltransferase 1	Protein Coding	42	GC05M001456	4.327185631	https://www.genecards.org/cgi-bin/carddisp.pl?gene=LPCAT1
XYLT2	Xylosyltransferase 2	Protein Coding	52	GC17P062941	4.326026917	https://www.genecards.org/cgi-bin/carddisp.pl?gene=XYLT2
UQCC2	Ubiquinol-Cytochrome C Reductase Complex Assembly Factor 2	Protein Coding	43	GC06M033694	4.324873447	https://www.genecards.org/cgi-bin/carddisp.pl?gene=UQCC2
SETX	Senataxin	Protein Coding	48	GC09M132261	4.32370615	https://www.genecards.org/cgi-bin/carddisp.pl?gene=SETX
SIRT5	Sirtuin 5	Protein Coding	52	GC06P013574	4.323633671	https://www.genecards.org/cgi-bin/carddisp.pl?gene=SIRT5
GART	Phosphoribosylglycinamide Formyltransferase, Phosphoribosylglycinamide Synthetase, Phosphoribosylaminoimidazole Synthetase	Protein Coding	50	GC21M033503	4.321574688	https://www.genecards.org/cgi-bin/carddisp.pl?gene=GART
POLD1	DNA Polymerase Delta 1, Catalytic Subunit	Protein Coding	52	GC19P073291	4.320735455	https://www.genecards.org/cgi-bin/carddisp.pl?gene=POLD1
RDH12	Retinol Dehydrogenase 12	Protein Coding	51	GC14P067701	4.320421219	https://www.genecards.org/cgi-bin/carddisp.pl?gene=RDH12
DUOX2	Dual Oxidase 2	Protein Coding	51	GC15M045092	4.319990158	https://www.genecards.org/cgi-bin/carddisp.pl?gene=DUOX2
PDE5A	Phosphodiesterase 5A	Protein Coding	52	GC04M119494	4.316235065	https://www.genecards.org/cgi-bin/carddisp.pl?gene=PDE5A
NDUFAF2	NADH:Ubiquinone Oxidoreductase Complex Assembly Factor 2	Protein Coding	48	GC05P060945	4.314822197	https://www.genecards.org/cgi-bin/carddisp.pl?gene=NDUFAF2
COQ2	Coenzyme Q2, Polyprenyltransferase	Protein Coding	46	GC04M083261	4.313982487	https://www.genecards.org/cgi-bin/carddisp.pl?gene=COQ2
MAGED2	MAGE Family Member D2	Protein Coding	47	GC0XP054807	4.313750267	https://www.genecards.org/cgi-bin/carddisp.pl?gene=MAGED2
IMPDH2	Inosine Monophosphate Dehydrogenase 2	Protein Coding	55	GC03M051546	4.31371069	https://www.genecards.org/cgi-bin/carddisp.pl?gene=IMPDH2
PFAS	Phosphoribosylformylglycinamidine Synthase	Protein Coding	51	GC17P008247	4.310758114	https://www.genecards.org/cgi-bin/carddisp.pl?gene=PFAS
CSNK2B	Casein Kinase 2 Beta	Protein Coding	55	GC06P092157	4.308980465	https://www.genecards.org/cgi-bin/carddisp.pl?gene=CSNK2B
TREM2	Triggering Receptor Expressed On Myeloid Cells 2	Protein Coding	51	GC06M071918	4.304469109	https://www.genecards.org/cgi-bin/carddisp.pl?gene=TREM2
CFHR4	Complement Factor H Related 4	Protein Coding	43	GC01P196888	4.304292679	https://www.genecards.org/cgi-bin/carddisp.pl?gene=CFHR4
BCR	BCR Activator Of RhoGEF And GTPase	Protein Coding	59	GC22P023179	4.303882122	https://www.genecards.org/cgi-bin/carddisp.pl?gene=BCR
MRPS28	Mitochondrial Ribosomal Protein S28	Protein Coding	46	GC08M079948	4.302987099	https://www.genecards.org/cgi-bin/carddisp.pl?gene=MRPS28
KAT5	Lysine Acetyltransferase 5	Protein Coding	57	GC11P065711	4.298214912	https://www.genecards.org/cgi-bin/carddisp.pl?gene=KAT5
ELOVL2	ELOVL Fatty Acid Elongase 2	Protein Coding	45	GC06M010980	4.29698801	https://www.genecards.org/cgi-bin/carddisp.pl?gene=ELOVL2
RPS6KB1	Ribosomal Protein S6 Kinase B1	Protein Coding	55	GC17P059893	4.296243668	https://www.genecards.org/cgi-bin/carddisp.pl?gene=RPS6KB1
RAD51	RAD51 Recombinase	Protein Coding	57	GC15P040694	4.293513775	https://www.genecards.org/cgi-bin/carddisp.pl?gene=RAD51
PLAT	Plasminogen Activator, Tissue Type	Protein Coding	57	GC08M042174	4.288981915	https://www.genecards.org/cgi-bin/carddisp.pl?gene=PLAT
NUP107	Nucleoporin 107	Protein Coding	51	GC12P068686	4.284561634	https://www.genecards.org/cgi-bin/carddisp.pl?gene=NUP107
OSBP	Oxysterol Binding Protein	Protein Coding	47	GC11M099460	4.281332016	https://www.genecards.org/cgi-bin/carddisp.pl?gene=OSBP
TP63	Tumor Protein P63	Protein Coding	53	GC03P189598	4.280707836	https://www.genecards.org/cgi-bin/carddisp.pl?gene=TP63
HBG2	Hemoglobin Subunit Gamma 2	Protein Coding	47	GC11M006835	4.275015354	https://www.genecards.org/cgi-bin/carddisp.pl?gene=HBG2
GAD1	Glutamate Decarboxylase 1	Protein Coding	56	GC02P170813	4.273430347	https://www.genecards.org/cgi-bin/carddisp.pl?gene=GAD1
ACSM2A	Acyl-CoA Synthetase Medium Chain Family Member 2A	Protein Coding	39	GC16P020463	4.266095638	https://www.genecards.org/cgi-bin/carddisp.pl?gene=ACSM2A
RET	Ret Proto-Oncogene	Protein Coding	61	GC10P043237	4.265935898	https://www.genecards.org/cgi-bin/carddisp.pl?gene=RET
FOCAD	Focadhesin	Protein Coding	41	GC09P020719	4.263844967	https://www.genecards.org/cgi-bin/carddisp.pl?gene=FOCAD
YWHAE	Tyrosine 3-Monooxygenase/Tryptophan 5-Monooxygenase Activation Protein Epsilon	Protein Coding	56	GC17M006716	4.26208353	https://www.genecards.org/cgi-bin/carddisp.pl?gene=YWHAE
SLC6A14	Solute Carrier Family 6 Member 14	Protein Coding	48	GC0XP116436	4.26119566	https://www.genecards.org/cgi-bin/carddisp.pl?gene=SLC6A14
TPH2	Tryptophan Hydroxylase 2	Protein Coding	56	GC12P071938	4.259245872	https://www.genecards.org/cgi-bin/carddisp.pl?gene=TPH2
PEX26	Peroxisomal Biogenesis Factor 26	Protein Coding	46	GC22P044305	4.258283138	https://www.genecards.org/cgi-bin/carddisp.pl?gene=PEX26
IL6ST	Interleukin 6 Cytokine Family Signal Transducer	Protein Coding	56	GC05M055935	4.257677078	https://www.genecards.org/cgi-bin/carddisp.pl?gene=IL6ST
SPHK1	Sphingosine Kinase 1	Protein Coding	53	GC17P076376	4.254642963	https://www.genecards.org/cgi-bin/carddisp.pl?gene=SPHK1
SLC3A2	Solute Carrier Family 3 Member 2	Protein Coding	50	GC11P062856	4.254000664	https://www.genecards.org/cgi-bin/carddisp.pl?gene=SLC3A2
GNS	Glucosamine (N-Acetyl)-6-Sulfatase	Protein Coding	51	GC12M064713	4.25334692	https://www.genecards.org/cgi-bin/carddisp.pl?gene=GNS
SCARB2	Scavenger Receptor Class B Member 2	Protein Coding	53	GC04M076158	4.246846676	https://www.genecards.org/cgi-bin/carddisp.pl?gene=SCARB2
MIF	Macrophage Migration Inhibitory Factor	Protein Coding	55	GC22P023894	4.246106148	https://www.genecards.org/cgi-bin/carddisp.pl?gene=MIF
MAPT	Microtubule Associated Protein Tau	Protein Coding	57	GC17P045894	4.245349407	https://www.genecards.org/cgi-bin/carddisp.pl?gene=MAPT
RPS27A	Ribosomal Protein S27a	Protein Coding	48	GC02P055231	4.242165565	https://www.genecards.org/cgi-bin/carddisp.pl?gene=RPS27A
NIT2	Nitrilase Family Member 2	Protein Coding	43	GC03P100334	4.240110874	https://www.genecards.org/cgi-bin/carddisp.pl?gene=NIT2
TNFRSF1A	TNF Receptor Superfamily Member 1A	Protein Coding	57	GC12M006328	4.229772091	https://www.genecards.org/cgi-bin/carddisp.pl?gene=TNFRSF1A
ADH1A	Alcohol Dehydrogenase 1A (Class I), Alpha Polypeptide	Protein Coding	49	GC04M099276	4.229090214	https://www.genecards.org/cgi-bin/carddisp.pl?gene=ADH1A
PAOX	Polyamine Oxidase	Protein Coding	46	GC10P133379	4.228421211	https://www.genecards.org/cgi-bin/carddisp.pl?gene=PAOX
FMO5	Flavin Containing Dimethylaniline Monoxygenase 5	Protein Coding	48	GC01M147175	4.22526741	https://www.genecards.org/cgi-bin/carddisp.pl?gene=FMO5
EIF2S1	Eukaryotic Translation Initiation Factor 2 Subunit Alpha	Protein Coding	50	GC14P067359	4.224432945	https://www.genecards.org/cgi-bin/carddisp.pl?gene=EIF2S1
CFHR2	Complement Factor H Related 2	Protein Coding	45	GC01P196943	4.224400043	https://www.genecards.org/cgi-bin/carddisp.pl?gene=CFHR2
SLC25A22	Solute Carrier Family 25 Member 22	Protein Coding	47	GC11M004442	4.219092369	https://www.genecards.org/cgi-bin/carddisp.pl?gene=SLC25A22
CDKAL1	CDK5 Regulatory Subunit Associated Protein 1 Like 1	Protein Coding	46	GC06P020534	4.216810703	https://www.genecards.org/cgi-bin/carddisp.pl?gene=CDKAL1
PCBD1	Pterin-4 Alpha-Carbinolamine Dehydratase 1	Protein Coding	52	GC10M070882	4.215802193	https://www.genecards.org/cgi-bin/carddisp.pl?gene=PCBD1
DNAH8	Dynein Axonemal Heavy Chain 8	Protein Coding	44	GC06P092313	4.214203835	https://www.genecards.org/cgi-bin/carddisp.pl?gene=DNAH8
FDX1	Ferredoxin 1	Protein Coding	45	GC11P110429	4.212825775	https://www.genecards.org/cgi-bin/carddisp.pl?gene=FDX1
DBI	Diazepam Binding Inhibitor, Acyl-CoA Binding Protein	Protein Coding	51	GC02P119366	4.208372593	https://www.genecards.org/cgi-bin/carddisp.pl?gene=DBI
HSD17B11	Hydroxysteroid 17-Beta Dehydrogenase 11	Protein Coding	44	GC04M087336	4.206560612	https://www.genecards.org/cgi-bin/carddisp.pl?gene=HSD17B11
NICN1	Nicolin 1, Tubulin Polyglutamylase Complex Subunit	Protein Coding	39	GC03M049422	4.205946922	https://www.genecards.org/cgi-bin/carddisp.pl?gene=NICN1
IDE	Insulin Degrading Enzyme	Protein Coding	55	GC10M092451	4.203627586	https://www.genecards.org/cgi-bin/carddisp.pl?gene=IDE
GFPT2	Glutamine-Fructose-6-Phosphate Transaminase 2	Protein Coding	48	GC05M180300	4.203161716	https://www.genecards.org/cgi-bin/carddisp.pl?gene=GFPT2
LAMP2	Lysosomal Associated Membrane Protein 2	Protein Coding	51	GC0XM120426	4.202487469	https://www.genecards.org/cgi-bin/carddisp.pl?gene=LAMP2
CRY1	Cryptochrome Circadian Regulator 1	Protein Coding	51	GC12M106991	4.201477528	https://www.genecards.org/cgi-bin/carddisp.pl?gene=CRY1
IL1RN	Interleukin 1 Receptor Antagonist	Protein Coding	57	GC02P123802	4.201078892	https://www.genecards.org/cgi-bin/carddisp.pl?gene=IL1RN
DNM1	Dynamin 1	Protein Coding	57	GC09P128191	4.200048923	https://www.genecards.org/cgi-bin/carddisp.pl?gene=DNM1
RETSAT	Retinol Saturase	Protein Coding	45	GC02M085344	4.197683334	https://www.genecards.org/cgi-bin/carddisp.pl?gene=RETSAT
SPTLC2	Serine Palmitoyltransferase Long Chain Base Subunit 2	Protein Coding	54	GC14M077505	4.196505547	https://www.genecards.org/cgi-bin/carddisp.pl?gene=SPTLC2
HAO2	Hydroxyacid Oxidase 2	Protein Coding	43	GC01P119368	4.196451187	https://www.genecards.org/cgi-bin/carddisp.pl?gene=HAO2
LDHB	Lactate Dehydrogenase B	Protein Coding	53	GC12M021635	4.189160824	https://www.genecards.org/cgi-bin/carddisp.pl?gene=LDHB
GANAB	Glucosidase II Alpha Subunit	Protein Coding	54	GC11M099585	4.188105106	https://www.genecards.org/cgi-bin/carddisp.pl?gene=GANAB
KCNQ2	Potassium Voltage-Gated Channel Subfamily Q Member 2	Protein Coding	55	GC20M063400	4.185223103	https://www.genecards.org/cgi-bin/carddisp.pl?gene=KCNQ2
BUD13	BUD13 Homolog	Protein Coding	43	GC11M116749	4.185210228	https://www.genecards.org/cgi-bin/carddisp.pl?gene=BUD13
FADS3	Fatty Acid Desaturase 3	Protein Coding	43	GC11M061873	4.183290005	https://www.genecards.org/cgi-bin/carddisp.pl?gene=FADS3
ACAA1	Acetyl-CoA Acyltransferase 1	Protein Coding	48	GC03M038103	4.183233738	https://www.genecards.org/cgi-bin/carddisp.pl?gene=ACAA1
UGT8	UDP Glycosyltransferase 8	Protein Coding	50	GC04P114598	4.180805206	https://www.genecards.org/cgi-bin/carddisp.pl?gene=UGT8
ACAD11	Acyl-CoA Dehydrogenase Family Member 11	Protein Coding	44	GC03M132559	4.171434402	https://www.genecards.org/cgi-bin/carddisp.pl?gene=ACAD11
NDUFV2	NADH:Ubiquinone Oxidoreductase Core Subunit V2	Protein Coding	50	GC18P009092	4.16915369	https://www.genecards.org/cgi-bin/carddisp.pl?gene=NDUFV2
NFS1	NFS1 Cysteine Desulfurase	Protein Coding	52	GC20M035668	4.168677807	https://www.genecards.org/cgi-bin/carddisp.pl?gene=NFS1
CHEK2	Checkpoint Kinase 2	Protein Coding	61	GC22M028687	4.165620804	https://www.genecards.org/cgi-bin/carddisp.pl?gene=CHEK2
AFG3L2	AFG3 Like Matrix AAA Peptidase Subunit 2	Protein Coding	52	GC18M012328	4.163223743	https://www.genecards.org/cgi-bin/carddisp.pl?gene=AFG3L2
CSGALNACT1	Chondroitin Sulfate N-Acetylgalactosaminyltransferase 1	Protein Coding	48	GC08M019404	4.161698818	https://www.genecards.org/cgi-bin/carddisp.pl?gene=CSGALNACT1
ACBD5	Acyl-CoA Binding Domain Containing 5	Protein Coding	46	GC10M027182	4.157426834	https://www.genecards.org/cgi-bin/carddisp.pl?gene=ACBD5
PSMB9	Proteasome 20S Subunit Beta 9	Protein Coding	52	GC06P092185	4.154216766	https://www.genecards.org/cgi-bin/carddisp.pl?gene=PSMB9
DDOST	Dolichyl-Diphosphooligosaccharide--Protein Glycosyltransferase Non-Catalytic Subunit	Protein Coding	51	GC01M020651	4.148533344	https://www.genecards.org/cgi-bin/carddisp.pl?gene=DDOST
AOC1	Amine Oxidase Copper Containing 1	Protein Coding	49	GC07P150824	4.146603107	https://www.genecards.org/cgi-bin/carddisp.pl?gene=AOC1
CSF3	Colony Stimulating Factor 3	Protein Coding	47	GC17P040015	4.143960953	https://www.genecards.org/cgi-bin/carddisp.pl?gene=CSF3
ACSBG1	Acyl-CoA Synthetase Bubblegum Family Member 1	Protein Coding	48	GC15M078167	4.141348362	https://www.genecards.org/cgi-bin/carddisp.pl?gene=ACSBG1
NSUN3	NOP2/Sun RNA Methyltransferase 3	Protein Coding	43	GC03P094062	4.139321327	https://www.genecards.org/cgi-bin/carddisp.pl?gene=NSUN3
CD44	CD44 Molecule (Indian Blood Group)	Protein Coding	55	GC11P035139	4.135408401	https://www.genecards.org/cgi-bin/carddisp.pl?gene=CD44
SDC3	Syndecan 3	Protein Coding	50	GC01M030869	4.134027481	https://www.genecards.org/cgi-bin/carddisp.pl?gene=SDC3
CREB1	CAMP Responsive Element Binding Protein 1	Protein Coding	56	GC02P207529	4.13342762	https://www.genecards.org/cgi-bin/carddisp.pl?gene=CREB1
HSP90AA1	Heat Shock Protein 90 Alpha Family Class A Member 1	Protein Coding	57	GC14M102080	4.129466057	https://www.genecards.org/cgi-bin/carddisp.pl?gene=HSP90AA1
ACSM2B	Acyl-CoA Synthetase Medium Chain Family Member 2B	Protein Coding	40	GC16M020547	4.127924442	https://www.genecards.org/cgi-bin/carddisp.pl?gene=ACSM2B
MARS1	Methionyl-TRNA Synthetase 1	Protein Coding	52	GC12P057630	4.126404762	https://www.genecards.org/cgi-bin/carddisp.pl?gene=MARS1
GDF15	Growth Differentiation Factor 15	Protein Coding	50	GC19P072428	4.123441696	https://www.genecards.org/cgi-bin/carddisp.pl?gene=GDF15
AVP	Arginine Vasopressin	Protein Coding	51	GC20M003082	4.122799397	https://www.genecards.org/cgi-bin/carddisp.pl?gene=AVP
TIMMDC1	Translocase Of Inner Mitochondrial Membrane Domain Containing 1	Protein Coding	44	GC03P119498	4.122444153	https://www.genecards.org/cgi-bin/carddisp.pl?gene=TIMMDC1
TRMU	TRNA Mitochondrial 2-Thiouridylase	Protein Coding	46	GC22P046330	4.117607594	https://www.genecards.org/cgi-bin/carddisp.pl?gene=TRMU
DHRS9	Dehydrogenase/Reductase 9	Protein Coding	47	GC02P169064	4.113012314	https://www.genecards.org/cgi-bin/carddisp.pl?gene=DHRS9
ACSL3	Acyl-CoA Synthetase Long Chain Family Member 3	Protein Coding	49	GC02P222860	4.108756542	https://www.genecards.org/cgi-bin/carddisp.pl?gene=ACSL3
SUGCT	Succinyl-CoA:Glutarate-CoA Transferase	Protein Coding	46	GC07P040620	4.10821104	https://www.genecards.org/cgi-bin/carddisp.pl?gene=SUGCT
CNDP2	Carnosine Dipeptidase 2	Protein Coding	49	GC18P074495	4.107647896	https://www.genecards.org/cgi-bin/carddisp.pl?gene=CNDP2
XRCC1	X-Ray Repair Cross Complementing 1	Protein Coding	51	GC19M043543	4.106013775	https://www.genecards.org/cgi-bin/carddisp.pl?gene=XRCC1
NCOR1	Nuclear Receptor Corepressor 1	Protein Coding	51	GC17M016029	4.105143547	https://www.genecards.org/cgi-bin/carddisp.pl?gene=NCOR1
PAFAH1B1	Platelet Activating Factor Acetylhydrolase 1b Regulatory Subunit 1	Protein Coding	53	GC17P002593	4.10449028	https://www.genecards.org/cgi-bin/carddisp.pl?gene=PAFAH1B1
SLC7A11	Solute Carrier Family 7 Member 11	Protein Coding	51	GC04M138164	4.101772785	https://www.genecards.org/cgi-bin/carddisp.pl?gene=SLC7A11
TM7SF2	Transmembrane 7 Superfamily Member 2	Protein Coding	46	GC11P065111	4.096207619	https://www.genecards.org/cgi-bin/carddisp.pl?gene=TM7SF2
RORC	RAR Related Orphan Receptor C	Protein Coding	51	GC01M151806	4.094962597	https://www.genecards.org/cgi-bin/carddisp.pl?gene=RORC
SLC51A	Solute Carrier Family 51 Subunit Alpha	Protein Coding	45	GC03P196211	4.09256649	https://www.genecards.org/cgi-bin/carddisp.pl?gene=SLC51A
F7	Coagulation Factor VII	Protein Coding	55	GC13P113105	4.091627121	https://www.genecards.org/cgi-bin/carddisp.pl?gene=F7
TCIRG1	T Cell Immune Regulator 1, ATPase H+ Transporting V0 Subunit A3	Protein Coding	51	GC11P071080	4.086308479	https://www.genecards.org/cgi-bin/carddisp.pl?gene=TCIRG1
DUT	Deoxyuridine Triphosphatase	Protein Coding	50	GC15P048331	4.084923744	https://www.genecards.org/cgi-bin/carddisp.pl?gene=DUT
CASK	Calcium/Calmodulin Dependent Serine Protein Kinase	Protein Coding	56	GC0XM041514	4.083272457	https://www.genecards.org/cgi-bin/carddisp.pl?gene=CASK
TNFRSF1B	TNF Receptor Superfamily Member 1B	Protein Coding	56	GC01P012301	4.080554008	https://www.genecards.org/cgi-bin/carddisp.pl?gene=TNFRSF1B
CYP8B1	Cytochrome P450 Family 8 Subfamily B Member 1	Protein Coding	47	GC03M042856	4.079755783	https://www.genecards.org/cgi-bin/carddisp.pl?gene=CYP8B1
HYOU1	Hypoxia Up-Regulated 1	Protein Coding	52	GC11M119272	4.072880268	https://www.genecards.org/cgi-bin/carddisp.pl?gene=HYOU1
RUNX2	RUNX Family Transcription Factor 2	Protein Coding	53	GC06P092371	4.069519997	https://www.genecards.org/cgi-bin/carddisp.pl?gene=RUNX2
EMD	Emerin	Protein Coding	52	GC0XP154379	4.066653728	https://www.genecards.org/cgi-bin/carddisp.pl?gene=EMD
CREBBP	CREB Binding Protein	Protein Coding	60	GC16M008258	4.065144539	https://www.genecards.org/cgi-bin/carddisp.pl?gene=CREBBP
FAM3A	FAM3 Metabolism Regulating Signaling Molecule A	Protein Coding	42	GC0XM154506	4.064293385	https://www.genecards.org/cgi-bin/carddisp.pl?gene=FAM3A
NT5C3A	5'-Nucleotidase, Cytosolic IIIA	Protein Coding	51	GC07M033014	4.063857555	https://www.genecards.org/cgi-bin/carddisp.pl?gene=NT5C3A
CYP4F22	Cytochrome P450 Family 4 Subfamily F Member 22	Protein Coding	44	GC19P015508	4.062654972	https://www.genecards.org/cgi-bin/carddisp.pl?gene=CYP4F22
SLPI	Secretory Leukocyte Peptidase Inhibitor	Protein Coding	47	GC20M045252	4.061170101	https://www.genecards.org/cgi-bin/carddisp.pl?gene=SLPI
HERC2	HECT And RLD Domain Containing E3 Ubiquitin Protein Ligase 2	Protein Coding	51	GC15M028111	4.059090614	https://www.genecards.org/cgi-bin/carddisp.pl?gene=HERC2
PPAT	Phosphoribosyl Pyrophosphate Amidotransferase	Protein Coding	51	GC04M056393	4.05716753	https://www.genecards.org/cgi-bin/carddisp.pl?gene=PPAT
SCN4A	Sodium Voltage-Gated Channel Alpha Subunit 4	Protein Coding	52	GC17M063938	4.053900242	https://www.genecards.org/cgi-bin/carddisp.pl?gene=SCN4A
FABP6	Fatty Acid Binding Protein 6	Protein Coding	48	GC05P160187	4.051636696	https://www.genecards.org/cgi-bin/carddisp.pl?gene=FABP6
ALAS1	5'-Aminolevulinate Synthase 1	Protein Coding	50	GC03P052198	4.050682545	https://www.genecards.org/cgi-bin/carddisp.pl?gene=ALAS1
ELAVL1	ELAV Like RNA Binding Protein 1	Protein Coding	47	GC19M007958	4.042391777	https://www.genecards.org/cgi-bin/carddisp.pl?gene=ELAVL1
SLC27A2	Solute Carrier Family 27 Member 2	Protein Coding	52	GC15P050182	4.039140224	https://www.genecards.org/cgi-bin/carddisp.pl?gene=SLC27A2
AIRE	Autoimmune Regulator	Protein Coding	50	GC21P044285	4.036973953	https://www.genecards.org/cgi-bin/carddisp.pl?gene=AIRE
CLTRN	Collectrin, Amino Acid Transport Regulator	Protein Coding	44	GC0XM015629	4.03272295	https://www.genecards.org/cgi-bin/carddisp.pl?gene=CLTRN
LCN2	Lipocalin 2	Protein Coding	52	GC09P128149	4.032567978	https://www.genecards.org/cgi-bin/carddisp.pl?gene=LCN2
PRKAR2B	Protein Kinase CAMP-Dependent Type II Regulatory Subunit Beta	Protein Coding	50	GC07P107044	4.031299591	https://www.genecards.org/cgi-bin/carddisp.pl?gene=PRKAR2B
PCYT1A	Phosphate Cytidylyltransferase 1A, Choline	Protein Coding	55	GC03M196214	4.029457569	https://www.genecards.org/cgi-bin/carddisp.pl?gene=PCYT1A
BLVRB	Biliverdin Reductase B	Protein Coding	46	GC19M040447	4.028015137	https://www.genecards.org/cgi-bin/carddisp.pl?gene=BLVRB
VPS33B	VPS33B Late Endosome And Lysosome Associated	Protein Coding	48	GC15M090998	4.027112484	https://www.genecards.org/cgi-bin/carddisp.pl?gene=VPS33B
TUBA1A	Tubulin Alpha 1a	Protein Coding	56	GC12M049184	4.026501656	https://www.genecards.org/cgi-bin/carddisp.pl?gene=TUBA1A
GSTA2	Glutathione S-Transferase Alpha 2	Protein Coding	47	GC06M052750	4.015249729	https://www.genecards.org/cgi-bin/carddisp.pl?gene=GSTA2
BCAT1	Branched Chain Amino Acid Transaminase 1	Protein Coding	52	GC12M024810	4.010522366	https://www.genecards.org/cgi-bin/carddisp.pl?gene=BCAT1
SETD2	SET Domain Containing 2, Histone Lysine Methyltransferase	Protein Coding	53	GC03M047033	4.003817081	https://www.genecards.org/cgi-bin/carddisp.pl?gene=SETD2
HBA2	Hemoglobin Subunit Alpha 2	Protein Coding	48	GC16P013429	4.003759861	https://www.genecards.org/cgi-bin/carddisp.pl?gene=HBA2
TREX1	Three Prime Repair Exonuclease 1	Protein Coding	49	GC03P049976	4.002005577	https://www.genecards.org/cgi-bin/carddisp.pl?gene=TREX1
MAF	MAF BZIP Transcription Factor	Protein Coding	51	GC16M079204	3.998358488	https://www.genecards.org/cgi-bin/carddisp.pl?gene=MAF
GGT7	Gamma-Glutamyltransferase 7	Protein Coding	47	GC20M034844	3.997553349	https://www.genecards.org/cgi-bin/carddisp.pl?gene=GGT7
GAD2	Glutamate Decarboxylase 2	Protein Coding	51	GC10P026216	3.996669531	https://www.genecards.org/cgi-bin/carddisp.pl?gene=GAD2
PDSS2	Decaprenyl Diphosphate Synthase Subunit 2	Protein Coding	48	GC06M107152	3.994969368	https://www.genecards.org/cgi-bin/carddisp.pl?gene=PDSS2
GPBAR1	G Protein-Coupled Bile Acid Receptor 1	Protein Coding	47	GC02P218259	3.994696379	https://www.genecards.org/cgi-bin/carddisp.pl?gene=GPBAR1
ACSM3	Acyl-CoA Synthetase Medium Chain Family Member 3	Protein Coding	46	GC16P020610	3.992478609	https://www.genecards.org/cgi-bin/carddisp.pl?gene=ACSM3
CLN3	CLN3 Lysosomal/Endosomal Transmembrane Protein, Battenin	Protein Coding	50	GC16M028466	3.988917828	https://www.genecards.org/cgi-bin/carddisp.pl?gene=CLN3
TFEB	Transcription Factor EB	Protein Coding	48	GC06M071932	3.986292124	https://www.genecards.org/cgi-bin/carddisp.pl?gene=TFEB
RBP2	Retinol Binding Protein 2	Protein Coding	47	GC03M139452	3.984491587	https://www.genecards.org/cgi-bin/carddisp.pl?gene=RBP2
DNAJC12	DnaJ Heat Shock Protein Family (Hsp40) Member C12	Protein Coding	45	GC10M067796	3.984325171	https://www.genecards.org/cgi-bin/carddisp.pl?gene=DNAJC12
PON3	Paraoxonase 3	Protein Coding	51	GC07M095359	3.981225014	https://www.genecards.org/cgi-bin/carddisp.pl?gene=PON3
MTX2	Metaxin 2	Protein Coding	48	GC02P176269	3.980679512	https://www.genecards.org/cgi-bin/carddisp.pl?gene=MTX2
SELP	Selectin P	Protein Coding	52	GC01M169558	3.978556156	https://www.genecards.org/cgi-bin/carddisp.pl?gene=SELP
PLA2G5	Phospholipase A2 Group V	Protein Coding	48	GC01P020028	3.978437185	https://www.genecards.org/cgi-bin/carddisp.pl?gene=PLA2G5
KRT18	Keratin 18	Protein Coding	56	GC12P052948	3.975058794	https://www.genecards.org/cgi-bin/carddisp.pl?gene=KRT18
ACTA1	Actin Alpha 1, Skeletal Muscle	Protein Coding	55	GC01M229647	3.97459054	https://www.genecards.org/cgi-bin/carddisp.pl?gene=ACTA1
COL1A1	Collagen Type I Alpha 1 Chain	Protein Coding	56	GC17M052191	3.973574877	https://www.genecards.org/cgi-bin/carddisp.pl?gene=COL1A1
KCNQ1	Potassium Voltage-Gated Channel Subfamily Q Member 1	Protein Coding	57	GC11P002444	3.973342657	https://www.genecards.org/cgi-bin/carddisp.pl?gene=KCNQ1
LACTB	Lactamase Beta	Protein Coding	43	GC15P124644	3.972523689	https://www.genecards.org/cgi-bin/carddisp.pl?gene=LACTB
SPTAN1	Spectrin Alpha, Non-Erythrocytic 1	Protein Coding	55	GC09P128552	3.968500137	https://www.genecards.org/cgi-bin/carddisp.pl?gene=SPTAN1
HLA-DQB1	Major Histocompatibility Complex, Class II, DQ Beta 1	Protein Coding	48	GC06M071781	3.967161894	https://www.genecards.org/cgi-bin/carddisp.pl?gene=HLA-DQB1
CAPN3	Calpain 3	Protein Coding	55	GC15P042359	3.967073679	https://www.genecards.org/cgi-bin/carddisp.pl?gene=CAPN3
SPR	Sepiapterin Reductase	Protein Coding	56	GC02P072850	3.957315445	https://www.genecards.org/cgi-bin/carddisp.pl?gene=SPR
APOD	Apolipoprotein D	Protein Coding	50	GC03M195568	3.953590155	https://www.genecards.org/cgi-bin/carddisp.pl?gene=APOD
GCGR	Glucagon Receptor	Protein Coding	53	GC17P081804	3.952647209	https://www.genecards.org/cgi-bin/carddisp.pl?gene=GCGR
FLNC	Filamin C	Protein Coding	52	GC07P128830	3.952464104	https://www.genecards.org/cgi-bin/carddisp.pl?gene=FLNC
DUOXA2	Dual Oxidase Maturation Factor 2	Protein Coding	42	GC15P045114	3.946319342	https://www.genecards.org/cgi-bin/carddisp.pl?gene=DUOXA2
WRN	WRN RecQ Like Helicase	Protein Coding	53	GC08P031033	3.94362998	https://www.genecards.org/cgi-bin/carddisp.pl?gene=WRN
SLCO2B1	Solute Carrier Organic Anion Transporter Family Member 2B1	Protein Coding	51	GC11P078457	3.943588018	https://www.genecards.org/cgi-bin/carddisp.pl?gene=SLCO2B1
CROT	Carnitine O-Octanoyltransferase	Protein Coding	46	GC07P087369	3.941732407	https://www.genecards.org/cgi-bin/carddisp.pl?gene=CROT
NDUFB8	NADH:Ubiquinone Oxidoreductase Subunit B8	Protein Coding	48	GC10M100523	3.939681768	https://www.genecards.org/cgi-bin/carddisp.pl?gene=NDUFB8
AKR7A2	Aldo-Keto Reductase Family 7 Member A2	Protein Coding	47	GC01M019302	3.93635726	https://www.genecards.org/cgi-bin/carddisp.pl?gene=AKR7A2
NPPB	Natriuretic Peptide B	Protein Coding	50	GC01M011858	3.935661316	https://www.genecards.org/cgi-bin/carddisp.pl?gene=NPPB
PTGES	Prostaglandin E Synthase	Protein Coding	48	GC09M129738	3.935321093	https://www.genecards.org/cgi-bin/carddisp.pl?gene=PTGES
VIPAS39	VPS33B Interacting Protein, Apical-Basolateral Polarity Regulator, Spe-39 Homolog	Protein Coding	44	GC14M077426	3.933020115	https://www.genecards.org/cgi-bin/carddisp.pl?gene=VIPAS39
NAXD	NAD(P)HX Dehydratase	Protein Coding	46	GC13P110703	3.931810141	https://www.genecards.org/cgi-bin/carddisp.pl?gene=NAXD
DTYMK	Deoxythymidylate Kinase	Protein Coding	51	GC02M241675	3.93138504	https://www.genecards.org/cgi-bin/carddisp.pl?gene=DTYMK
PGS1	Phosphatidylglycerophosphate Synthase 1	Protein Coding	43	GC17P078378	3.930486202	https://www.genecards.org/cgi-bin/carddisp.pl?gene=PGS1
ACOT12	Acyl-CoA Thioesterase 12	Protein Coding	44	GC05M081309	3.929172754	https://www.genecards.org/cgi-bin/carddisp.pl?gene=ACOT12
B4GALT1	Beta-1,4-Galactosyltransferase 1	Protein Coding	53	GC09M033100	3.928058624	https://www.genecards.org/cgi-bin/carddisp.pl?gene=B4GALT1
PRDX2	Peroxiredoxin 2	Protein Coding	52	GC19M012796	3.927361727	https://www.genecards.org/cgi-bin/carddisp.pl?gene=PRDX2
SIRT7	Sirtuin 7	Protein Coding	48	GC17M081911	3.927239418	https://www.genecards.org/cgi-bin/carddisp.pl?gene=SIRT7
ENPP2	Ectonucleotide Pyrophosphatase/Phosphodiesterase 2	Protein Coding	52	GC08M119556	3.924767017	https://www.genecards.org/cgi-bin/carddisp.pl?gene=ENPP2
MGAT2	Alpha-1,6-Mannosyl-Glycoprotein 2-Beta-N-Acetylglucosaminyltransferase	Protein Coding	51	GC14P049620	3.921750546	https://www.genecards.org/cgi-bin/carddisp.pl?gene=MGAT2
YAP1	Yes1 Associated Transcriptional Regulator	Protein Coding	55	GC11P102110	3.921684742	https://www.genecards.org/cgi-bin/carddisp.pl?gene=YAP1
CD40LG	CD40 Ligand	Protein Coding	57	GC0XP136649	3.920544147	https://www.genecards.org/cgi-bin/carddisp.pl?gene=CD40LG
FAR1	Fatty Acyl-CoA Reductase 1	Protein Coding	49	GC11P013668	3.919139862	https://www.genecards.org/cgi-bin/carddisp.pl?gene=FAR1
PHB1	Prohibitin 1	Protein Coding	53	GC17M052178	3.915137529	https://www.genecards.org/cgi-bin/carddisp.pl?gene=PHB1
COQ9	Coenzyme Q9	Protein Coding	48	GC16P057447	3.914311409	https://www.genecards.org/cgi-bin/carddisp.pl?gene=COQ9
MPDU1	Mannose-P-Dolichol Utilization Defect 1	Protein Coding	48	GC17P007583	3.912349224	https://www.genecards.org/cgi-bin/carddisp.pl?gene=MPDU1
HYAL1	Hyaluronidase 1	Protein Coding	53	GC03M050299	3.911738634	https://www.genecards.org/cgi-bin/carddisp.pl?gene=HYAL1
PM20D1	Peptidase M20 Domain Containing 1	Protein Coding	44	GC01M205829	3.911376238	https://www.genecards.org/cgi-bin/carddisp.pl?gene=PM20D1
PIK3CD	Phosphatidylinositol-4,5-Bisphosphate 3-Kinase Catalytic Subunit Delta	Protein Coding	60	GC01P009628	3.910883904	https://www.genecards.org/cgi-bin/carddisp.pl?gene=PIK3CD
ENO1	Enolase 1	Protein Coding	54	GC01M008861	3.907868147	https://www.genecards.org/cgi-bin/carddisp.pl?gene=ENO1
CEL	Carboxyl Ester Lipase	Protein Coding	52	GC09P133061	3.905472517	https://www.genecards.org/cgi-bin/carddisp.pl?gene=CEL
GGCX	Gamma-Glutamyl Carboxylase	Protein Coding	55	GC02M085544	3.900564194	https://www.genecards.org/cgi-bin/carddisp.pl?gene=GGCX
DDIT3	DNA Damage Inducible Transcript 3	Protein Coding	52	GC12M057516	3.895415068	https://www.genecards.org/cgi-bin/carddisp.pl?gene=DDIT3
PRPS1L1	Phosphoribosyl Pyrophosphate Synthetase 1 Like 1	Protein Coding	43	GC07M018026	3.895005465	https://www.genecards.org/cgi-bin/carddisp.pl?gene=PRPS1L1
ECI2	Enoyl-CoA Delta Isomerase 2	Protein Coding	48	GC06M004115	3.893593311	https://www.genecards.org/cgi-bin/carddisp.pl?gene=ECI2
LPXN	Leupaxin	Protein Coding	47	GC11M099445	3.891453743	https://www.genecards.org/cgi-bin/carddisp.pl?gene=LPXN
SCAPER	S-Phase Cyclin A Associated Protein In The ER	Protein Coding	42	GC15M076347	3.889828205	https://www.genecards.org/cgi-bin/carddisp.pl?gene=SCAPER
CES2	Carboxylesterase 2	Protein Coding	50	GC16P066934	3.887230396	https://www.genecards.org/cgi-bin/carddisp.pl?gene=CES2
ATP6V0A2	ATPase H+ Transporting V0 Subunit A2	Protein Coding	51	GC12P123712	3.879105568	https://www.genecards.org/cgi-bin/carddisp.pl?gene=ATP6V0A2
SRC	SRC Proto-Oncogene, Non-Receptor Tyrosine Kinase	Protein Coding	58	GC20P037344	3.876798868	https://www.genecards.org/cgi-bin/carddisp.pl?gene=SRC
CSF1	Colony Stimulating Factor 1	Protein Coding	51	GC01P109911	3.875769615	https://www.genecards.org/cgi-bin/carddisp.pl?gene=CSF1
ABCA4	ATP Binding Cassette Subfamily A Member 4	Protein Coding	52	GC01M093992	3.873237133	https://www.genecards.org/cgi-bin/carddisp.pl?gene=ABCA4
SPINK1	Serine Peptidase Inhibitor Kazal Type 1	Protein Coding	48	GC05M147825	3.873088837	https://www.genecards.org/cgi-bin/carddisp.pl?gene=SPINK1
MGST3	Microsomal Glutathione S-Transferase 3	Protein Coding	47	GC01P165632	3.870862961	https://www.genecards.org/cgi-bin/carddisp.pl?gene=MGST3
TNNI3	Troponin I3, Cardiac Type	Protein Coding	55	GC19M055151	3.870784998	https://www.genecards.org/cgi-bin/carddisp.pl?gene=TNNI3
LTA4H	Leukotriene A4 Hydrolase	Protein Coding	53	GC12M096000	3.870329142	https://www.genecards.org/cgi-bin/carddisp.pl?gene=LTA4H
PLCD1	Phospholipase C Delta 1	Protein Coding	55	GC03M038008	3.868570805	https://www.genecards.org/cgi-bin/carddisp.pl?gene=PLCD1
ANGPT2	Angiopoietin 2	Protein Coding	55	GC08M006499	3.868458986	https://www.genecards.org/cgi-bin/carddisp.pl?gene=ANGPT2
PGD	Phosphogluconate Dehydrogenase	Protein Coding	54	GC01P010398	3.868156195	https://www.genecards.org/cgi-bin/carddisp.pl?gene=PGD
SLC1A5	Solute Carrier Family 1 Member 5	Protein Coding	51	GC19M070795	3.866474628	https://www.genecards.org/cgi-bin/carddisp.pl?gene=SLC1A5
CALM2	Calmodulin 2	Protein Coding	51	GC02M047124	3.86583972	https://www.genecards.org/cgi-bin/carddisp.pl?gene=CALM2
UBA1	Ubiquitin Like Modifier Activating Enzyme 1	Protein Coding	56	GC0XP047190	3.865326405	https://www.genecards.org/cgi-bin/carddisp.pl?gene=UBA1
GGT5	Gamma-Glutamyltransferase 5	Protein Coding	47	GC22M024219	3.864146709	https://www.genecards.org/cgi-bin/carddisp.pl?gene=GGT5
SSR4	Signal Sequence Receptor Subunit 4	Protein Coding	48	GC0XP153793	3.863454819	https://www.genecards.org/cgi-bin/carddisp.pl?gene=SSR4
SQLE	Squalene Epoxidase	Protein Coding	51	GC08P124998	3.863274097	https://www.genecards.org/cgi-bin/carddisp.pl?gene=SQLE
COX6A2	Cytochrome C Oxidase Subunit 6A2	Protein Coding	44	GC16M038559	3.86110878	https://www.genecards.org/cgi-bin/carddisp.pl?gene=COX6A2
FMO2	Flavin Containing Dimethylaniline Monoxygenase 2	Protein Coding	45	GC01P171185	3.860232115	https://www.genecards.org/cgi-bin/carddisp.pl?gene=FMO2
RARA	Retinoic Acid Receptor Alpha	Protein Coding	57	GC17P040309	3.860160589	https://www.genecards.org/cgi-bin/carddisp.pl?gene=RARA
KMO	Kynurenine 3-Monooxygenase	Protein Coding	53	GC01P241532	3.859772682	https://www.genecards.org/cgi-bin/carddisp.pl?gene=KMO
NME4	NME/NM23 Nucleoside Diphosphate Kinase 4	Protein Coding	48	GC16P000396	3.859673738	https://www.genecards.org/cgi-bin/carddisp.pl?gene=NME4
SCN5A	Sodium Voltage-Gated Channel Alpha Subunit 5	Protein Coding	57	GC03M038549	3.85603261	https://www.genecards.org/cgi-bin/carddisp.pl?gene=SCN5A
IL4	Interleukin 4	Protein Coding	53	GC05P132673	3.854969978	https://www.genecards.org/cgi-bin/carddisp.pl?gene=IL4
HSPA8	Heat Shock Protein Family A (Hsp70) Member 8	Protein Coding	56	GC11M123057	3.854535341	https://www.genecards.org/cgi-bin/carddisp.pl?gene=HSPA8
RBCK1	RANBP2-Type And C3HC4-Type Zinc Finger Containing 1	Protein Coding	48	GC20P000407	3.853479147	https://www.genecards.org/cgi-bin/carddisp.pl?gene=RBCK1
TXNRD2	Thioredoxin Reductase 2	Protein Coding	51	GC22M019863	3.851880312	https://www.genecards.org/cgi-bin/carddisp.pl?gene=TXNRD2
SDHC	Succinate Dehydrogenase Complex Subunit C	Protein Coding	50	GC01P161314	3.851238489	https://www.genecards.org/cgi-bin/carddisp.pl?gene=SDHC
HTR2C	5-Hydroxytryptamine Receptor 2C	Protein Coding	52	GC0XP114584	3.848655939	https://www.genecards.org/cgi-bin/carddisp.pl?gene=HTR2C
CKB	Creatine Kinase B	Protein Coding	51	GC14M103519	3.847960472	https://www.genecards.org/cgi-bin/carddisp.pl?gene=CKB
IRF4	Interferon Regulatory Factor 4	Protein Coding	50	GC06P000391	3.846850634	https://www.genecards.org/cgi-bin/carddisp.pl?gene=IRF4
GATA4	GATA Binding Protein 4	Protein Coding	55	GC08P011676	3.844516993	https://www.genecards.org/cgi-bin/carddisp.pl?gene=GATA4
SGPP1	Sphingosine-1-Phosphate Phosphatase 1	Protein Coding	44	GC14M063684	3.844029427	https://www.genecards.org/cgi-bin/carddisp.pl?gene=SGPP1
POLRMT	RNA Polymerase Mitochondrial	Protein Coding	50	GC19M000617	3.842828751	https://www.genecards.org/cgi-bin/carddisp.pl?gene=POLRMT
IL4I1	Interleukin 4 Induced 1	Protein Coding	46	GC19M070913	3.841828823	https://www.genecards.org/cgi-bin/carddisp.pl?gene=IL4I1
LOX	Lysyl Oxidase	Protein Coding	54	GC05M122063	3.836354971	https://www.genecards.org/cgi-bin/carddisp.pl?gene=LOX
ABCB6	ATP Binding Cassette Subfamily B Member 6 (Langereis Blood Group)	Protein Coding	52	GC02M219209	3.835694313	https://www.genecards.org/cgi-bin/carddisp.pl?gene=ABCB6
RFX6	Regulatory Factor X6	Protein Coding	44	GC06P116877	3.835360765	https://www.genecards.org/cgi-bin/carddisp.pl?gene=RFX6
CYP51A1	Cytochrome P450 Family 51 Subfamily A Member 1	Protein Coding	50	GC07M092112	3.834933519	https://www.genecards.org/cgi-bin/carddisp.pl?gene=CYP51A1
PHKG1	Phosphorylase Kinase Catalytic Subunit Gamma 1	Protein Coding	50	GC07M056080	3.834288359	https://www.genecards.org/cgi-bin/carddisp.pl?gene=PHKG1
GGH	Gamma-Glutamyl Hydrolase	Protein Coding	50	GC08M063014	3.832456827	https://www.genecards.org/cgi-bin/carddisp.pl?gene=GGH
SPTLC3	Serine Palmitoyltransferase Long Chain Base Subunit 3	Protein Coding	46	GC20P013008	3.831920385	https://www.genecards.org/cgi-bin/carddisp.pl?gene=SPTLC3
DPH5	Diphthamide Biosynthesis 5	Protein Coding	43	GC01M100989	3.831659794	https://www.genecards.org/cgi-bin/carddisp.pl?gene=DPH5
HSD17B13	Hydroxysteroid 17-Beta Dehydrogenase 13	Protein Coding	46	GC04M087303	3.831194878	https://www.genecards.org/cgi-bin/carddisp.pl?gene=HSD17B13
FLG	Filaggrin	Protein Coding	47	GC01M152828	3.826596022	https://www.genecards.org/cgi-bin/carddisp.pl?gene=FLG
ELOVL1	ELOVL Fatty Acid Elongase 1	Protein Coding	48	GC01M043363	3.826508522	https://www.genecards.org/cgi-bin/carddisp.pl?gene=ELOVL1
DHDDS	Dehydrodolichyl Diphosphate Synthase Subunit	Protein Coding	48	GC01P026432	3.823637009	https://www.genecards.org/cgi-bin/carddisp.pl?gene=DHDDS
SFXN1	Sideroflexin 1	Protein Coding	46	GC05P175477	3.822128057	https://www.genecards.org/cgi-bin/carddisp.pl?gene=SFXN1
DYNC2LI1	Dynein Cytoplasmic 2 Light Intermediate Chain 1	Protein Coding	46	GC02P043788	3.821808577	https://www.genecards.org/cgi-bin/carddisp.pl?gene=DYNC2LI1
NTRK2	Neurotrophic Receptor Tyrosine Kinase 2	Protein Coding	60	GC09P084668	3.821014404	https://www.genecards.org/cgi-bin/carddisp.pl?gene=NTRK2
MGP	Matrix Gla Protein	Protein Coding	49	GC12M022700	3.817138195	https://www.genecards.org/cgi-bin/carddisp.pl?gene=MGP
KLK3	Kallikrein Related Peptidase 3	Protein Coding	53	GC19P050854	3.817069769	https://www.genecards.org/cgi-bin/carddisp.pl?gene=KLK3
CACNA1D	Calcium Voltage-Gated Channel Subunit Alpha1 D	Protein Coding	54	GC03P053328	3.81447506	https://www.genecards.org/cgi-bin/carddisp.pl?gene=CACNA1D
RPE65	Retinoid Isomerohydrolase RPE65	Protein Coding	51	GC01M068428	3.814303637	https://www.genecards.org/cgi-bin/carddisp.pl?gene=RPE65
JAZF1	JAZF Zinc Finger 1	Protein Coding	44	GC07M027830	3.811623096	https://www.genecards.org/cgi-bin/carddisp.pl?gene=JAZF1
MLH1	MutL Homolog 1	Protein Coding	55	GC03P036993	3.810456038	https://www.genecards.org/cgi-bin/carddisp.pl?gene=MLH1
NAT8L	N-Acetyltransferase 8 Like	Protein Coding	44	GC04P002061	3.805631638	https://www.genecards.org/cgi-bin/carddisp.pl?gene=NAT8L
SC5D	Sterol-C5-Desaturase	Protein Coding	48	GC11P121292	3.805166245	https://www.genecards.org/cgi-bin/carddisp.pl?gene=SC5D
NDUFA4	NDUFA4 Mitochondrial Complex Associated	Protein Coding	50	GC07M010938	3.803231478	https://www.genecards.org/cgi-bin/carddisp.pl?gene=NDUFA4
PKD2	Polycystin 2, Transient Receptor Potential Cation Channel	Protein Coding	54	GC04P088007	3.801939487	https://www.genecards.org/cgi-bin/carddisp.pl?gene=PKD2
FOLR1	Folate Receptor Alpha	Protein Coding	53	GC11P072190	3.799971104	https://www.genecards.org/cgi-bin/carddisp.pl?gene=FOLR1
SIK1	Salt Inducible Kinase 1	Protein Coding	53	GC21M043414	3.799827099	https://www.genecards.org/cgi-bin/carddisp.pl?gene=SIK1
PLAAT3	Phospholipase A And Acyltransferase 3	Protein Coding	46	GC11M099621	3.798880339	https://www.genecards.org/cgi-bin/carddisp.pl?gene=PLAAT3
UGDH	UDP-Glucose 6-Dehydrogenase	Protein Coding	52	GC04M039502	3.797719002	https://www.genecards.org/cgi-bin/carddisp.pl?gene=UGDH
ACAA2	Acetyl-CoA Acyltransferase 2	Protein Coding	51	GC18M049782	3.79655242	https://www.genecards.org/cgi-bin/carddisp.pl?gene=ACAA2
SLCO1A2	Solute Carrier Organic Anion Transporter Family Member 1A2	Protein Coding	44	GC12M021264	3.794623375	https://www.genecards.org/cgi-bin/carddisp.pl?gene=SLCO1A2
MMP3	Matrix Metallopeptidase 3	Protein Coding	57	GC11M102835	3.794137478	https://www.genecards.org/cgi-bin/carddisp.pl?gene=MMP3
CDH1	Cadherin 1	Protein Coding	56	GC16P068737	3.793102026	https://www.genecards.org/cgi-bin/carddisp.pl?gene=CDH1
ATP5MK	ATP Synthase Membrane Subunit K	Protein Coding	40	GC10M103391	3.791353226	https://www.genecards.org/cgi-bin/carddisp.pl?gene=ATP5MK
CDKN2B	Cyclin Dependent Kinase Inhibitor 2B	Protein Coding	53	GC09M022002	3.791307926	https://www.genecards.org/cgi-bin/carddisp.pl?gene=CDKN2B
STX1A	Syntaxin 1A	Protein Coding	55	GC07M073700	3.790978909	https://www.genecards.org/cgi-bin/carddisp.pl?gene=STX1A
PFKFB1	6-Phosphofructo-2-Kinase/Fructose-2,6-Biphosphatase 1	Protein Coding	48	GC0XM054932	3.788078308	https://www.genecards.org/cgi-bin/carddisp.pl?gene=PFKFB1
NGF	Nerve Growth Factor	Protein Coding	58	GC01M115285	3.787847042	https://www.genecards.org/cgi-bin/carddisp.pl?gene=NGF
CREB3L3	CAMP Responsive Element Binding Protein 3 Like 3	Protein Coding	47	GC19P004153	3.786938906	https://www.genecards.org/cgi-bin/carddisp.pl?gene=CREB3L3
RENBP	Renin Binding Protein	Protein Coding	46	GC0XM153935	3.786171198	https://www.genecards.org/cgi-bin/carddisp.pl?gene=RENBP
ABCD2	ATP Binding Cassette Subfamily D Member 2	Protein Coding	47	GC12M039530	3.785384417	https://www.genecards.org/cgi-bin/carddisp.pl?gene=ABCD2
GIP	Gastric Inhibitory Polypeptide	Protein Coding	44	GC17M048958	3.78436327	https://www.genecards.org/cgi-bin/carddisp.pl?gene=GIP
SCN2A	Sodium Voltage-Gated Channel Alpha Subunit 2	Protein Coding	56	GC02P165194	3.783007622	https://www.genecards.org/cgi-bin/carddisp.pl?gene=SCN2A
CALR	Calreticulin	Protein Coding	58	GC19P012938	3.78199172	https://www.genecards.org/cgi-bin/carddisp.pl?gene=CALR
DSE	Dermatan Sulfate Epimerase	Protein Coding	47	GC06P116255	3.781807423	https://www.genecards.org/cgi-bin/carddisp.pl?gene=DSE
GNPDA2	Glucosamine-6-Phosphate Deaminase 2	Protein Coding	44	GC04M044684	3.781751871	https://www.genecards.org/cgi-bin/carddisp.pl?gene=GNPDA2
COL4A5	Collagen Type IV Alpha 5 Chain	Protein Coding	51	GC0XP108439	3.780800581	https://www.genecards.org/cgi-bin/carddisp.pl?gene=COL4A5
CDA	Cytidine Deaminase	Protein Coding	50	GC01P020588	3.780326605	https://www.genecards.org/cgi-bin/carddisp.pl?gene=CDA
NAPEPLD	N-Acyl Phosphatidylethanolamine Phospholipase D	Protein Coding	47	GC07M103099	3.780014515	https://www.genecards.org/cgi-bin/carddisp.pl?gene=NAPEPLD
APOO	Apolipoprotein O	Protein Coding	44	GC0XM023834	3.779237747	https://www.genecards.org/cgi-bin/carddisp.pl?gene=APOO
UMOD	Uromodulin	Protein Coding	49	GC16M020344	3.778040648	https://www.genecards.org/cgi-bin/carddisp.pl?gene=UMOD
ARV1	ARV1 Homolog, Fatty Acid Homeostasis Modulator	Protein Coding	43	GC01P230978	3.77782917	https://www.genecards.org/cgi-bin/carddisp.pl?gene=ARV1
DGKQ	Diacylglycerol Kinase Theta	Protein Coding	48	GC04M000958	3.77745676	https://www.genecards.org/cgi-bin/carddisp.pl?gene=DGKQ
XBP1	X-Box Binding Protein 1	Protein Coding	52	GC22M028794	3.777133465	https://www.genecards.org/cgi-bin/carddisp.pl?gene=XBP1
NDUFS6	NADH:Ubiquinone Oxidoreductase Subunit S6	Protein Coding	49	GC05P001801	3.775206327	https://www.genecards.org/cgi-bin/carddisp.pl?gene=NDUFS6
ELANE	Elastase, Neutrophil Expressed	Protein Coding	58	GC19P003656	3.775078058	https://www.genecards.org/cgi-bin/carddisp.pl?gene=ELANE
HTR2A	5-Hydroxytryptamine Receptor 2A	Protein Coding	55	GC13M046831	3.772110224	https://www.genecards.org/cgi-bin/carddisp.pl?gene=HTR2A
TIMM50	Translocase Of Inner Mitochondrial Membrane 50	Protein Coding	45	GC19P039480	3.76894021	https://www.genecards.org/cgi-bin/carddisp.pl?gene=TIMM50
FFAR1	Free Fatty Acid Receptor 1	Protein Coding	47	GC19P073870	3.768235207	https://www.genecards.org/cgi-bin/carddisp.pl?gene=FFAR1
PAPSS2	3'-Phosphoadenosine 5'-Phosphosulfate Synthase 2	Protein Coding	51	GC10P087659	3.767757893	https://www.genecards.org/cgi-bin/carddisp.pl?gene=PAPSS2
ACOT11	Acyl-CoA Thioesterase 11	Protein Coding	46	GC01P054542	3.766265631	https://www.genecards.org/cgi-bin/carddisp.pl?gene=ACOT11
RPA1	Replication Protein A1	Protein Coding	53	GC17P001829	3.760048389	https://www.genecards.org/cgi-bin/carddisp.pl?gene=RPA1
NUBPL	NUBP Iron-Sulfur Cluster Assembly Factor, Mitochondrial	Protein Coding	47	GC14P031489	3.756729841	https://www.genecards.org/cgi-bin/carddisp.pl?gene=NUBPL
PER3	Period Circadian Regulator 3	Protein Coding	48	GC01P007785	3.756648064	https://www.genecards.org/cgi-bin/carddisp.pl?gene=PER3
NCOA1	Nuclear Receptor Coactivator 1	Protein Coding	51	GC02P024492	3.756031036	https://www.genecards.org/cgi-bin/carddisp.pl?gene=NCOA1
SLC25A26	Solute Carrier Family 25 Member 26	Protein Coding	43	GC03P066120	3.749326468	https://www.genecards.org/cgi-bin/carddisp.pl?gene=SLC25A26
PDHA2	Pyruvate Dehydrogenase E1 Subunit Alpha 2	Protein Coding	50	GC04P095840	3.746101379	https://www.genecards.org/cgi-bin/carddisp.pl?gene=PDHA2
SOCS3	Suppressor Of Cytokine Signaling 3	Protein Coding	50	GC17M078356	3.739833355	https://www.genecards.org/cgi-bin/carddisp.pl?gene=SOCS3
RAB7A	RAB7A, Member RAS Oncogene Family	Protein Coding	55	GC03P134973	3.734066725	https://www.genecards.org/cgi-bin/carddisp.pl?gene=RAB7A
CDK1	Cyclin Dependent Kinase 1	Protein Coding	54	GC10P060772	3.733867645	https://www.genecards.org/cgi-bin/carddisp.pl?gene=CDK1
BDH2	3-Hydroxybutyrate Dehydrogenase 2	Protein Coding	43	GC04M103077	3.728790998	https://www.genecards.org/cgi-bin/carddisp.pl?gene=BDH2
SNAP25	Synaptosome Associated Protein 25	Protein Coding	55	GC20P010193	3.72756815	https://www.genecards.org/cgi-bin/carddisp.pl?gene=SNAP25
MANBA	Mannosidase Beta	Protein Coding	50	GC04M102631	3.727523804	https://www.genecards.org/cgi-bin/carddisp.pl?gene=MANBA
VKORC1L1	Vitamin K Epoxide Reductase Complex Subunit 1 Like 1	Protein Coding	44	GC07P071701	3.727291107	https://www.genecards.org/cgi-bin/carddisp.pl?gene=VKORC1L1
MYO5B	Myosin VB	Protein Coding	50	GC18M049822	3.726848364	https://www.genecards.org/cgi-bin/carddisp.pl?gene=MYO5B
PFKFB2	6-Phosphofructo-2-Kinase/Fructose-2,6-Biphosphatase 2	Protein Coding	47	GC01P207034	3.726344585	https://www.genecards.org/cgi-bin/carddisp.pl?gene=PFKFB2
PTGDS	Prostaglandin D2 Synthase	Protein Coding	52	GC09P137169	3.723681688	https://www.genecards.org/cgi-bin/carddisp.pl?gene=PTGDS
ACOX2	Acyl-CoA Oxidase 2	Protein Coding	50	GC03M058506	3.720225573	https://www.genecards.org/cgi-bin/carddisp.pl?gene=ACOX2
MYH6	Myosin Heavy Chain 6	Protein Coding	52	GC14M023381	3.71577692	https://www.genecards.org/cgi-bin/carddisp.pl?gene=MYH6
APOM	Apolipoprotein M	Protein Coding	47	GC06P092161	3.713373184	https://www.genecards.org/cgi-bin/carddisp.pl?gene=APOM
ANKH	ANKH Inorganic Pyrophosphate Transport Regulator	Protein Coding	47	GC05M014739	3.709746599	https://www.genecards.org/cgi-bin/carddisp.pl?gene=ANKH
HSPA5	Heat Shock Protein Family A (Hsp70) Member 5	Protein Coding	55	GC09M125234	3.709568024	https://www.genecards.org/cgi-bin/carddisp.pl?gene=HSPA5
NAXE	NAD(P)HX Epimerase	Protein Coding	48	GC01P156591	3.709314585	https://www.genecards.org/cgi-bin/carddisp.pl?gene=NAXE
PRKACB	Protein Kinase CAMP-Activated Catalytic Subunit Beta	Protein Coding	56	GC01P084078	3.706304312	https://www.genecards.org/cgi-bin/carddisp.pl?gene=PRKACB
SGMS1	Sphingomyelin Synthase 1	Protein Coding	46	GC10M050305	3.706239223	https://www.genecards.org/cgi-bin/carddisp.pl?gene=SGMS1
FASLG	Fas Ligand	Protein Coding	55	GC01P172628	3.70455122	https://www.genecards.org/cgi-bin/carddisp.pl?gene=FASLG
AGER	Advanced Glycosylation End-Product Specific Receptor	Protein Coding	53	GC06M032180	3.699153423	https://www.genecards.org/cgi-bin/carddisp.pl?gene=AGER
CLCN7	Chloride Voltage-Gated Channel 7	Protein Coding	52	GC16M001444	3.697429657	https://www.genecards.org/cgi-bin/carddisp.pl?gene=CLCN7
CHCHD10	Coiled-Coil-Helix-Coiled-Coil-Helix Domain Containing 10	Protein Coding	45	GC22M023765	3.69684267	https://www.genecards.org/cgi-bin/carddisp.pl?gene=CHCHD10
PTH1R	Parathyroid Hormone 1 Receptor	Protein Coding	57	GC03P046877	3.696413517	https://www.genecards.org/cgi-bin/carddisp.pl?gene=PTH1R
IL7	Interleukin 7	Protein Coding	50	GC08M078689	3.692346811	https://www.genecards.org/cgi-bin/carddisp.pl?gene=IL7
PTGR1	Prostaglandin Reductase 1	Protein Coding	46	GC09M111549	3.691020012	https://www.genecards.org/cgi-bin/carddisp.pl?gene=PTGR1
NDUFA2	NADH:Ubiquinone Oxidoreductase Subunit A2	Protein Coding	48	GC05M140702	3.689186335	https://www.genecards.org/cgi-bin/carddisp.pl?gene=NDUFA2
CERS1	Ceramide Synthase 1	Protein Coding	49	GC19M018868	3.688422918	https://www.genecards.org/cgi-bin/carddisp.pl?gene=CERS1
P2RX7	Purinergic Receptor P2X 7	Protein Coding	54	GC12P126979	3.687725306	https://www.genecards.org/cgi-bin/carddisp.pl?gene=P2RX7
THBS1	Thrombospondin 1	Protein Coding	52	GC15P039581	3.686315298	https://www.genecards.org/cgi-bin/carddisp.pl?gene=THBS1
PLCG1	Phospholipase C Gamma 1	Protein Coding	53	GC20P041136	3.685755491	https://www.genecards.org/cgi-bin/carddisp.pl?gene=PLCG1
MOGAT2	Monoacylglycerol O-Acyltransferase 2	Protein Coding	43	GC11P075717	3.680652618	https://www.genecards.org/cgi-bin/carddisp.pl?gene=MOGAT2
BAX	BCL2 Associated X, Apoptosis Regulator	Protein Coding	57	GC19P048954	3.678988457	https://www.genecards.org/cgi-bin/carddisp.pl?gene=BAX
CHDH	Choline Dehydrogenase	Protein Coding	46	GC03M053812	3.678549767	https://www.genecards.org/cgi-bin/carddisp.pl?gene=CHDH
ALDH3B2	Aldehyde Dehydrogenase 3 Family Member B2	Protein Coding	45	GC11M067662	3.677387714	https://www.genecards.org/cgi-bin/carddisp.pl?gene=ALDH3B2
B3GAT2	Beta-1,3-Glucuronyltransferase 2	Protein Coding	43	GC06M070856	3.677163363	https://www.genecards.org/cgi-bin/carddisp.pl?gene=B3GAT2
GDE1	Glycerophosphodiester Phosphodiesterase 1	Protein Coding	43	GC16M019513	3.676681519	https://www.genecards.org/cgi-bin/carddisp.pl?gene=GDE1
CTSB	Cathepsin B	Protein Coding	59	GC08M011842	3.675963879	https://www.genecards.org/cgi-bin/carddisp.pl?gene=CTSB
TFAP2A	Transcription Factor AP-2 Alpha	Protein Coding	53	GC06M010393	3.672182798	https://www.genecards.org/cgi-bin/carddisp.pl?gene=TFAP2A
RAF1	Raf-1 Proto-Oncogene, Serine/Threonine Kinase	Protein Coding	61	GC03M012583	3.66877079	https://www.genecards.org/cgi-bin/carddisp.pl?gene=RAF1
PAX8	Paired Box 8	Protein Coding	51	GC02M113215	3.668245077	https://www.genecards.org/cgi-bin/carddisp.pl?gene=PAX8
PINK1	PTEN Induced Kinase 1	Protein Coding	53	GC01P020634	3.661658525	https://www.genecards.org/cgi-bin/carddisp.pl?gene=PINK1
PAX5	Paired Box 5	Protein Coding	52	GC09M036879	3.660086632	https://www.genecards.org/cgi-bin/carddisp.pl?gene=PAX5
RUNX1	RUNX Family Transcription Factor 1	Protein Coding	56	GC21M034787	3.657164812	https://www.genecards.org/cgi-bin/carddisp.pl?gene=RUNX1
SDC1	Syndecan 1	Protein Coding	50	GC02M020200	3.653916359	https://www.genecards.org/cgi-bin/carddisp.pl?gene=SDC1
ARID1A	AT-Rich Interaction Domain 1A	Protein Coding	52	GC01P026693	3.650148392	https://www.genecards.org/cgi-bin/carddisp.pl?gene=ARID1A
MEPE	Matrix Extracellular Phosphoglycoprotein	Protein Coding	44	GC04P087821	3.647651434	https://www.genecards.org/cgi-bin/carddisp.pl?gene=MEPE
MMS19	MMS19 Homolog, Cytosolic Iron-Sulfur Assembly Component	Protein Coding	44	GC10M097458	3.647526979	https://www.genecards.org/cgi-bin/carddisp.pl?gene=MMS19
RPS20	Ribosomal Protein S20	Protein Coding	50	GC08M056067	3.647277594	https://www.genecards.org/cgi-bin/carddisp.pl?gene=RPS20
ACSF2	Acyl-CoA Synthetase Family Member 2	Protein Coding	45	GC17P050426	3.645924091	https://www.genecards.org/cgi-bin/carddisp.pl?gene=ACSF2
AK4	Adenylate Kinase 4	Protein Coding	47	GC01P065147	3.643106937	https://www.genecards.org/cgi-bin/carddisp.pl?gene=AK4
PDGFB	Platelet Derived Growth Factor Subunit B	Protein Coding	58	GC22M062326	3.641948462	https://www.genecards.org/cgi-bin/carddisp.pl?gene=PDGFB
AP1S1	Adaptor Related Protein Complex 1 Subunit Sigma 1	Protein Coding	46	GC07P101154	3.640243053	https://www.genecards.org/cgi-bin/carddisp.pl?gene=AP1S1
MAGT1	Magnesium Transporter 1	Protein Coding	48	GC0XM078045	3.638674259	https://www.genecards.org/cgi-bin/carddisp.pl?gene=MAGT1
LAMA2	Laminin Subunit Alpha 2	Protein Coding	51	GC06P128863	3.637375355	https://www.genecards.org/cgi-bin/carddisp.pl?gene=LAMA2
MYL2	Myosin Light Chain 2	Protein Coding	55	GC12M110910	3.634855747	https://www.genecards.org/cgi-bin/carddisp.pl?gene=MYL2
PRDX5	Peroxiredoxin 5	Protein Coding	51	GC11P064460	3.633833408	https://www.genecards.org/cgi-bin/carddisp.pl?gene=PRDX5
PIP4K2A	Phosphatidylinositol-5-Phosphate 4-Kinase Type 2 Alpha	Protein Coding	52	GC10M022484	3.631248236	https://www.genecards.org/cgi-bin/carddisp.pl?gene=PIP4K2A
SPG7	SPG7 Matrix AAA Peptidase Subunit, Paraplegin	Protein Coding	51	GC16P091579	3.628076315	https://www.genecards.org/cgi-bin/carddisp.pl?gene=SPG7
GPX3	Glutathione Peroxidase 3	Protein Coding	47	GC05P150997	3.625869989	https://www.genecards.org/cgi-bin/carddisp.pl?gene=GPX3
CSNK2A1	Casein Kinase 2 Alpha 1	Protein Coding	57	GC20M000472	3.625585794	https://www.genecards.org/cgi-bin/carddisp.pl?gene=CSNK2A1
IARS2	Isoleucyl-TRNA Synthetase 2, Mitochondrial	Protein Coding	48	GC01P220094	3.625008583	https://www.genecards.org/cgi-bin/carddisp.pl?gene=IARS2
CDK2	Cyclin Dependent Kinase 2	Protein Coding	58	GC12P055966	3.624008894	https://www.genecards.org/cgi-bin/carddisp.pl?gene=CDK2
SRR	Serine Racemase	Protein Coding	48	GC17P002303	3.620486498	https://www.genecards.org/cgi-bin/carddisp.pl?gene=SRR
CEACAM5	CEA Cell Adhesion Molecule 5	Protein Coding	50	GC19P072938	3.617820024	https://www.genecards.org/cgi-bin/carddisp.pl?gene=CEACAM5
HDC	Histidine Decarboxylase	Protein Coding	51	GC15M050241	3.616021633	https://www.genecards.org/cgi-bin/carddisp.pl?gene=HDC
CHGA	Chromogranin A	Protein Coding	50	GC14P092950	3.615365982	https://www.genecards.org/cgi-bin/carddisp.pl?gene=CHGA
SLC1A7	Solute Carrier Family 1 Member 7	Protein Coding	50	GC01M053087	3.614379168	https://www.genecards.org/cgi-bin/carddisp.pl?gene=SLC1A7
ADRB1	Adrenoceptor Beta 1	Protein Coding	54	GC10P114044	3.614243269	https://www.genecards.org/cgi-bin/carddisp.pl?gene=ADRB1
ECI1	Enoyl-CoA Delta Isomerase 1	Protein Coding	45	GC16M002239	3.613969803	https://www.genecards.org/cgi-bin/carddisp.pl?gene=ECI1
HSPD1	Heat Shock Protein Family D (Hsp60) Member 1	Protein Coding	55	GC02M197486	3.613645315	https://www.genecards.org/cgi-bin/carddisp.pl?gene=HSPD1
MATR3	Matrin 3	Protein Coding	48	GC05P139274	3.612652779	https://www.genecards.org/cgi-bin/carddisp.pl?gene=MATR3
RHCE	Rh Blood Group CcEe Antigens	Protein Coding	46	GC01M026105	3.61137414	https://www.genecards.org/cgi-bin/carddisp.pl?gene=RHCE
PLCG2	Phospholipase C Gamma 2	Protein Coding	58	GC16P081773	3.610449553	https://www.genecards.org/cgi-bin/carddisp.pl?gene=PLCG2
LTA	Lymphotoxin Alpha	Protein Coding	49	GC06P092152	3.609330416	https://www.genecards.org/cgi-bin/carddisp.pl?gene=LTA
DPEP1	Dipeptidase 1	Protein Coding	50	GC16P089613	3.608732939	https://www.genecards.org/cgi-bin/carddisp.pl?gene=DPEP1
CLU	Clusterin	Protein Coding	54	GC08M027596	3.60639286	https://www.genecards.org/cgi-bin/carddisp.pl?gene=CLU
CYBA	Cytochrome B-245 Alpha Chain	Protein Coding	54	GC16M088643	3.6058743	https://www.genecards.org/cgi-bin/carddisp.pl?gene=CYBA
MAPK3	Mitogen-Activated Protein Kinase 3	Protein Coding	56	GC16M038440	3.605240345	https://www.genecards.org/cgi-bin/carddisp.pl?gene=MAPK3
GHRH	Growth Hormone Releasing Hormone	Protein Coding	44	GC20M037251	3.604565859	https://www.genecards.org/cgi-bin/carddisp.pl?gene=GHRH
RMND1	Required For Meiotic Nuclear Division 1 Homolog	Protein Coding	44	GC06M151404	3.601864338	https://www.genecards.org/cgi-bin/carddisp.pl?gene=RMND1
SMN1	Survival Of Motor Neuron 1, Telomeric	Protein Coding	47	GC05P070924	3.600594044	https://www.genecards.org/cgi-bin/carddisp.pl?gene=SMN1
ABHD12	Abhydrolase Domain Containing 12, Lysophospholipase	Protein Coding	49	GC20M025294	3.599306107	https://www.genecards.org/cgi-bin/carddisp.pl?gene=ABHD12
LPIN3	Lipin 3	Protein Coding	43	GC20P041340	3.598415375	https://www.genecards.org/cgi-bin/carddisp.pl?gene=LPIN3
SMAD4	SMAD Family Member 4	Protein Coding	59	GC18P051028	3.596533775	https://www.genecards.org/cgi-bin/carddisp.pl?gene=SMAD4
KCNJ8	Potassium Inwardly Rectifying Channel Subfamily J Member 8	Protein Coding	50	GC12M021764	3.596324682	https://www.genecards.org/cgi-bin/carddisp.pl?gene=KCNJ8
TTC19	Tetratricopeptide Repeat Domain 19	Protein Coding	47	GC17P015999	3.596081734	https://www.genecards.org/cgi-bin/carddisp.pl?gene=TTC19
AIP	Aryl Hydrocarbon Receptor Interacting Protein	Protein Coding	50	GC11P067468	3.595457077	https://www.genecards.org/cgi-bin/carddisp.pl?gene=AIP
XYLT1	Xylosyltransferase 1	Protein Coding	49	GC16M017101	3.595291376	https://www.genecards.org/cgi-bin/carddisp.pl?gene=XYLT1
CTPS1	CTP Synthase 1	Protein Coding	54	GC01P040979	3.59276247	https://www.genecards.org/cgi-bin/carddisp.pl?gene=CTPS1
HGF	Hepatocyte Growth Factor	Protein Coding	58	GC07M081699	3.591255665	https://www.genecards.org/cgi-bin/carddisp.pl?gene=HGF
TGFBR1	Transforming Growth Factor Beta Receptor 1	Protein Coding	61	GC09P099104	3.59075141	https://www.genecards.org/cgi-bin/carddisp.pl?gene=TGFBR1
DARS2	Aspartyl-TRNA Synthetase 2, Mitochondrial	Protein Coding	48	GC01P173824	3.590190887	https://www.genecards.org/cgi-bin/carddisp.pl?gene=DARS2
SLC25A29	Solute Carrier Family 25 Member 29	Protein Coding	46	GC14M103179	3.588170528	https://www.genecards.org/cgi-bin/carddisp.pl?gene=SLC25A29
SLC1A1	Solute Carrier Family 1 Member 1	Protein Coding	56	GC09P004490	3.587911844	https://www.genecards.org/cgi-bin/carddisp.pl?gene=SLC1A1
BSG	Basigin (Ok Blood Group)	Protein Coding	51	GC19P000571	3.585447311	https://www.genecards.org/cgi-bin/carddisp.pl?gene=BSG
ATP12A	ATPase H+/K+ Transporting Non-Gastric Alpha2 Subunit	Protein Coding	49	GC13P024680	3.585446596	https://www.genecards.org/cgi-bin/carddisp.pl?gene=ATP12A
RRM2	Ribonucleotide Reductase Regulatory Subunit M2	Protein Coding	55	GC02P010123	3.584777832	https://www.genecards.org/cgi-bin/carddisp.pl?gene=RRM2
RNF216	Ring Finger Protein 216	Protein Coding	49	GC07M005620	3.578329802	https://www.genecards.org/cgi-bin/carddisp.pl?gene=RNF216
PARK7	Parkinsonism Associated Deglycase	Protein Coding	54	GC01P008140	3.578195572	https://www.genecards.org/cgi-bin/carddisp.pl?gene=PARK7
ITLN1	Intelectin 1	Protein Coding	46	GC01M160876	3.572718859	https://www.genecards.org/cgi-bin/carddisp.pl?gene=ITLN1
MBTPS1	Membrane Bound Transcription Factor Peptidase, Site 1	Protein Coding	51	GC16M084053	3.57258153	https://www.genecards.org/cgi-bin/carddisp.pl?gene=MBTPS1
PRKCSH	Protein Kinase C Substrate 80K-H	Protein Coding	51	GC19P011435	3.570764542	https://www.genecards.org/cgi-bin/carddisp.pl?gene=PRKCSH
PDSS1	Decaprenyl Diphosphate Synthase Subunit 1	Protein Coding	49	GC10P026697	3.570609093	https://www.genecards.org/cgi-bin/carddisp.pl?gene=PDSS1
CDKN1A	Cyclin Dependent Kinase Inhibitor 1A	Protein Coding	55	GC06P092294	3.570091724	https://www.genecards.org/cgi-bin/carddisp.pl?gene=CDKN1A
TGFBR2	Transforming Growth Factor Beta Receptor 2	Protein Coding	59	GC03P030623	3.569400549	https://www.genecards.org/cgi-bin/carddisp.pl?gene=TGFBR2
RHD	Rh Blood Group D Antigen	Protein Coding	48	GC01P025272	3.568892241	https://www.genecards.org/cgi-bin/carddisp.pl?gene=RHD
CNP	2',3'-Cyclic Nucleotide 3' Phosphodiesterase	Protein Coding	49	GC17P041966	3.564677238	https://www.genecards.org/cgi-bin/carddisp.pl?gene=CNP
COPB1	COPI Coat Complex Subunit Beta 1	Protein Coding	48	GC11M014436	3.56422472	https://www.genecards.org/cgi-bin/carddisp.pl?gene=COPB1
ANXA5	Annexin A5	Protein Coding	52	GC04M121667	3.563705206	https://www.genecards.org/cgi-bin/carddisp.pl?gene=ANXA5
IMMT	Inner Membrane Mitochondrial Protein	Protein Coding	47	GC02M086144	3.561534166	https://www.genecards.org/cgi-bin/carddisp.pl?gene=IMMT
GSTO2	Glutathione S-Transferase Omega 2	Protein Coding	48	GC10P104268	3.561304569	https://www.genecards.org/cgi-bin/carddisp.pl?gene=GSTO2
RRM1	Ribonucleotide Reductase Catalytic Subunit M1	Protein Coding	56	GC11P004115	3.560060978	https://www.genecards.org/cgi-bin/carddisp.pl?gene=RRM1
NCOA3	Nuclear Receptor Coactivator 3	Protein Coding	54	GC20P047501	3.558333874	https://www.genecards.org/cgi-bin/carddisp.pl?gene=NCOA3
GSTA4	Glutathione S-Transferase Alpha 4	Protein Coding	47	GC06M052977	3.558303595	https://www.genecards.org/cgi-bin/carddisp.pl?gene=GSTA4
MACROH2A1	MacroH2A.1 Histone	Protein Coding	49	GC05M135334	3.557950258	https://www.genecards.org/cgi-bin/carddisp.pl?gene=MACROH2A1
ACP1	Acid Phosphatase 1	Protein Coding	50	GC02P000402	3.557852983	https://www.genecards.org/cgi-bin/carddisp.pl?gene=ACP1
LDHD	Lactate Dehydrogenase D	Protein Coding	47	GC16M075111	3.557790041	https://www.genecards.org/cgi-bin/carddisp.pl?gene=LDHD
PRKCD	Protein Kinase C Delta	Protein Coding	59	GC03P053156	3.55772686	https://www.genecards.org/cgi-bin/carddisp.pl?gene=PRKCD
SLC26A4	Solute Carrier Family 26 Member 4	Protein Coding	49	GC07P107660	3.557609558	https://www.genecards.org/cgi-bin/carddisp.pl?gene=SLC26A4
AHDC1	AT-Hook DNA Binding Motif Containing 1	Protein Coding	42	GC01M027534	3.556406736	https://www.genecards.org/cgi-bin/carddisp.pl?gene=AHDC1
FAM20C	FAM20C Golgi Associated Secretory Pathway Kinase	Protein Coding	51	GC07P000192	3.556345224	https://www.genecards.org/cgi-bin/carddisp.pl?gene=FAM20C
TUBB1	Tubulin Beta 1 Class VI	Protein Coding	53	GC20P059020	3.5523417	https://www.genecards.org/cgi-bin/carddisp.pl?gene=TUBB1
KEAP1	Kelch Like ECH Associated Protein 1	Protein Coding	56	GC19M010486	3.551491499	https://www.genecards.org/cgi-bin/carddisp.pl?gene=KEAP1
DCTD	DCMP Deaminase	Protein Coding	49	GC04M182890	3.54875803	https://www.genecards.org/cgi-bin/carddisp.pl?gene=DCTD
LIN28A	Lin-28 Homolog A	Protein Coding	46	GC01P026410	3.548021317	https://www.genecards.org/cgi-bin/carddisp.pl?gene=LIN28A
ATP5F1B	ATP Synthase F1 Subunit Beta	Protein Coding	49	GC12M057066	3.547835827	https://www.genecards.org/cgi-bin/carddisp.pl?gene=ATP5F1B
IGFBP4	Insulin Like Growth Factor Binding Protein 4	Protein Coding	51	GC17P040443	3.546936035	https://www.genecards.org/cgi-bin/carddisp.pl?gene=IGFBP4
PIK3C3	Phosphatidylinositol 3-Kinase Catalytic Subunit Type 3	Protein Coding	55	GC18P041955	3.546316624	https://www.genecards.org/cgi-bin/carddisp.pl?gene=PIK3C3
CLDN19	Claudin 19	Protein Coding	48	GC01M042733	3.545695543	https://www.genecards.org/cgi-bin/carddisp.pl?gene=CLDN19
SEMA4D	Semaphorin 4D	Protein Coding	53	GC09M089360	3.542782307	https://www.genecards.org/cgi-bin/carddisp.pl?gene=SEMA4D
MSH2	MutS Homolog 2	Protein Coding	56	GC02P047403	3.542203426	https://www.genecards.org/cgi-bin/carddisp.pl?gene=MSH2
ABO	ABO, Alpha 1-3-N-Acetylgalactosaminyltransferase And Alpha 1-3-Galactosyltransferase	Protein Coding	44	GC09M133250	3.542038441	https://www.genecards.org/cgi-bin/carddisp.pl?gene=ABO
GBA3	Glucosylceramidase Beta 3 (Gene/Pseudogene)	Protein Coding	40	GC04P022694	3.54118228	https://www.genecards.org/cgi-bin/carddisp.pl?gene=GBA3
MRPS34	Mitochondrial Ribosomal Protein S34	Protein Coding	42	GC16M001771	3.54022336	https://www.genecards.org/cgi-bin/carddisp.pl?gene=MRPS34
TMEM199	Transmembrane Protein 199	Protein Coding	42	GC17P061314	3.539696932	https://www.genecards.org/cgi-bin/carddisp.pl?gene=TMEM199
TLR2	Toll Like Receptor 2	Protein Coding	59	GC04P153684	3.538813114	https://www.genecards.org/cgi-bin/carddisp.pl?gene=TLR2
NKX2-1	NK2 Homeobox 1	Protein Coding	53	GC14M036516	3.538750648	https://www.genecards.org/cgi-bin/carddisp.pl?gene=NKX2-1
NEU3	Neuraminidase 3	Protein Coding	45	GC11P078455	3.536281109	https://www.genecards.org/cgi-bin/carddisp.pl?gene=NEU3
DCTN1	Dynactin Subunit 1	Protein Coding	53	GC02M074361	3.536196947	https://www.genecards.org/cgi-bin/carddisp.pl?gene=DCTN1
RHOA	Ras Homolog Family Member A	Protein Coding	57	GC03M049359	3.531655312	https://www.genecards.org/cgi-bin/carddisp.pl?gene=RHOA
SPG11	SPG11 Vesicle Trafficking Associated, Spatacsin	Protein Coding	47	GC15M044562	3.528765202	https://www.genecards.org/cgi-bin/carddisp.pl?gene=SPG11
THAP11	THAP Domain Containing 11	Protein Coding	43	GC16P067844	3.526026726	https://www.genecards.org/cgi-bin/carddisp.pl?gene=THAP11
PIGQ	Phosphatidylinositol Glycan Anchor Biosynthesis Class Q	Protein Coding	48	GC16P013443	3.525872231	https://www.genecards.org/cgi-bin/carddisp.pl?gene=PIGQ
B4GALNT1	Beta-1,4-N-Acetyl-Galactosaminyltransferase 1	Protein Coding	53	GC12M057623	3.524403095	https://www.genecards.org/cgi-bin/carddisp.pl?gene=B4GALNT1
CSN1S1	Casein Alpha S1	Protein Coding	43	GC04P069932	3.522885799	https://www.genecards.org/cgi-bin/carddisp.pl?gene=CSN1S1
SOX9	SRY-Box Transcription Factor 9	Protein Coding	52	GC17P072121	3.522480488	https://www.genecards.org/cgi-bin/carddisp.pl?gene=SOX9
ATP4A	ATPase H+/K+ Transporting Subunit Alpha	Protein Coding	47	GC19M071326	3.521206856	https://www.genecards.org/cgi-bin/carddisp.pl?gene=ATP4A
ACSM5	Acyl-CoA Synthetase Medium Chain Family Member 5	Protein Coding	44	GC16P020410	3.519517422	https://www.genecards.org/cgi-bin/carddisp.pl?gene=ACSM5
FAM3B	FAM3 Metabolism Regulating Signaling Molecule B	Protein Coding	46	GC21P041304	3.519264221	https://www.genecards.org/cgi-bin/carddisp.pl?gene=FAM3B
NRAS	NRAS Proto-Oncogene, GTPase	Protein Coding	57	GC01M114704	3.519162178	https://www.genecards.org/cgi-bin/carddisp.pl?gene=NRAS
MTHFD2L	Methylenetetrahydrofolate Dehydrogenase (NADP+ Dependent) 2 Like	Protein Coding	43	GC04P074114	3.51759243	https://www.genecards.org/cgi-bin/carddisp.pl?gene=MTHFD2L
PFN1	Profilin 1	Protein Coding	53	GC17M004945	3.515470505	https://www.genecards.org/cgi-bin/carddisp.pl?gene=PFN1
PTGES2	Prostaglandin E Synthase 2	Protein Coding	50	GC09M128120	3.514894247	https://www.genecards.org/cgi-bin/carddisp.pl?gene=PTGES2
FOXK1	Forkhead Box K1	Protein Coding	41	GC07P004682	3.514451742	https://www.genecards.org/cgi-bin/carddisp.pl?gene=FOXK1
KCNA1	Potassium Voltage-Gated Channel Subfamily A Member 1	Protein Coding	52	GC12P023499	3.514046192	https://www.genecards.org/cgi-bin/carddisp.pl?gene=KCNA1
UPP1	Uridine Phosphorylase 1	Protein Coding	49	GC07P048088	3.513914824	https://www.genecards.org/cgi-bin/carddisp.pl?gene=UPP1
YWHAG	Tyrosine 3-Monooxygenase/Tryptophan 5-Monooxygenase Activation Protein Gamma	Protein Coding	55	GC07M077229	3.511418343	https://www.genecards.org/cgi-bin/carddisp.pl?gene=YWHAG
PRKG1	Protein Kinase CGMP-Dependent 1	Protein Coding	57	GC10P050991	3.507133007	https://www.genecards.org/cgi-bin/carddisp.pl?gene=PRKG1
KCNH2	Potassium Voltage-Gated Channel Subfamily H Member 2	Protein Coding	57	GC07M150944	3.503876686	https://www.genecards.org/cgi-bin/carddisp.pl?gene=KCNH2
PRKCZ	Protein Kinase C Zeta	Protein Coding	56	GC01P004411	3.501997471	https://www.genecards.org/cgi-bin/carddisp.pl?gene=PRKCZ
CLYBL	Citramalyl-CoA Lyase	Protein Coding	43	GC13P099606	3.50129652	https://www.genecards.org/cgi-bin/carddisp.pl?gene=CLYBL
ACSL5	Acyl-CoA Synthetase Long Chain Family Member 5	Protein Coding	49	GC10P112374	3.50097847	https://www.genecards.org/cgi-bin/carddisp.pl?gene=ACSL5
FIG4	FIG4 Phosphoinositide 5-Phosphatase	Protein Coding	51	GC06P109691	3.500162363	https://www.genecards.org/cgi-bin/carddisp.pl?gene=FIG4
PIKFYVE	Phosphoinositide Kinase, FYVE-Type Zinc Finger Containing	Protein Coding	55	GC02P208266	3.498924732	https://www.genecards.org/cgi-bin/carddisp.pl?gene=PIKFYVE
SRD5A3	Steroid 5 Alpha-Reductase 3	Protein Coding	50	GC04P055346	3.498449802	https://www.genecards.org/cgi-bin/carddisp.pl?gene=SRD5A3
KDSR	3-Ketodihydrosphingosine Reductase	Protein Coding	48	GC18M063327	3.497861385	https://www.genecards.org/cgi-bin/carddisp.pl?gene=KDSR
ALDOC	Aldolase, Fructose-Bisphosphate C	Protein Coding	46	GC17M051191	3.49712038	https://www.genecards.org/cgi-bin/carddisp.pl?gene=ALDOC
PIK3R2	Phosphoinositide-3-Kinase Regulatory Subunit 2	Protein Coding	56	GC19P018153	3.496862888	https://www.genecards.org/cgi-bin/carddisp.pl?gene=PIK3R2
PIP4K2B	Phosphatidylinositol-5-Phosphate 4-Kinase Type 2 Beta	Protein Coding	48	GC17M038765	3.493283272	https://www.genecards.org/cgi-bin/carddisp.pl?gene=PIP4K2B
ENPP3	Ectonucleotide Pyrophosphatase/Phosphodiesterase 3	Protein Coding	51	GC06P131617	3.493093252	https://www.genecards.org/cgi-bin/carddisp.pl?gene=ENPP3
AMD1	Adenosylmethionine Decarboxylase 1	Protein Coding	50	GC06P110814	3.492140055	https://www.genecards.org/cgi-bin/carddisp.pl?gene=AMD1
ITGAM	Integrin Subunit Alpha M	Protein Coding	55	GC16P042850	3.49187851	https://www.genecards.org/cgi-bin/carddisp.pl?gene=ITGAM
ALMS1	ALMS1 Centrosome And Basal Body Associated Protein	Protein Coding	48	GC02P073385	3.490657091	https://www.genecards.org/cgi-bin/carddisp.pl?gene=ALMS1
CERS6	Ceramide Synthase 6	Protein Coding	47	GC02P168455	3.490407228	https://www.genecards.org/cgi-bin/carddisp.pl?gene=CERS6
GAL	Galanin And GMAP Prepropeptide	Protein Coding	51	GC11P071097	3.489251375	https://www.genecards.org/cgi-bin/carddisp.pl?gene=GAL
GABRA1	Gamma-Aminobutyric Acid Type A Receptor Subunit Alpha1	Protein Coding	54	GC05P161847	3.485904694	https://www.genecards.org/cgi-bin/carddisp.pl?gene=GABRA1
BECN1	Beclin 1	Protein Coding	52	GC17M042810	3.484852552	https://www.genecards.org/cgi-bin/carddisp.pl?gene=BECN1
SDS	Serine Dehydratase	Protein Coding	48	GC12M113392	3.483398438	https://www.genecards.org/cgi-bin/carddisp.pl?gene=SDS
WT1	WT1 Transcription Factor	Protein Coding	55	GC11M032365	3.483201504	https://www.genecards.org/cgi-bin/carddisp.pl?gene=WT1
PIGY	Phosphatidylinositol Glycan Anchor Biosynthesis Class Y	Protein Coding	42	GC04M088520	3.482548475	https://www.genecards.org/cgi-bin/carddisp.pl?gene=PIGY
C4A	Complement C4A (Rodgers Blood Group)	Protein Coding	50	GC06P092175	3.482313871	https://www.genecards.org/cgi-bin/carddisp.pl?gene=C4A
LIG4	DNA Ligase 4	Protein Coding	53	GC13M108207	3.481438637	https://www.genecards.org/cgi-bin/carddisp.pl?gene=LIG4
SPTA1	Spectrin Alpha, Erythrocytic 1	Protein Coding	51	GC01M158610	3.47841835	https://www.genecards.org/cgi-bin/carddisp.pl?gene=SPTA1
FLVCR2	FLVCR Heme Transporter 2	Protein Coding	47	GC14P075578	3.477286339	https://www.genecards.org/cgi-bin/carddisp.pl?gene=FLVCR2
PLPP1	Phospholipid Phosphatase 1	Protein Coding	48	GC05M055425	3.476916075	https://www.genecards.org/cgi-bin/carddisp.pl?gene=PLPP1
HDAC1	Histone Deacetylase 1	Protein Coding	57	GC01P032292	3.476456881	https://www.genecards.org/cgi-bin/carddisp.pl?gene=HDAC1
SYNJ1	Synaptojanin 1	Protein Coding	52	GC21M032628	3.475851059	https://www.genecards.org/cgi-bin/carddisp.pl?gene=SYNJ1
EDNRA	Endothelin Receptor Type A	Protein Coding	56	GC04P147480	3.473653555	https://www.genecards.org/cgi-bin/carddisp.pl?gene=EDNRA
NDUFAF3	NADH:Ubiquinone Oxidoreductase Complex Assembly Factor 3	Protein Coding	46	GC03P049020	3.471805334	https://www.genecards.org/cgi-bin/carddisp.pl?gene=NDUFAF3
NME1	NME/NM23 Nucleoside Diphosphate Kinase 1	Protein Coding	51	GC17P062974	3.470955372	https://www.genecards.org/cgi-bin/carddisp.pl?gene=NME1
NQO2	N-Ribosyldihydronicotinamide:Quinone Reductase 2	Protein Coding	51	GC06P003332	3.468625069	https://www.genecards.org/cgi-bin/carddisp.pl?gene=NQO2
MUC1	Mucin 1, Cell Surface Associated	Protein Coding	55	GC01M155185	3.467960835	https://www.genecards.org/cgi-bin/carddisp.pl?gene=MUC1
FN1	Fibronectin 1	Protein Coding	57	GC02M215360	3.463276386	https://www.genecards.org/cgi-bin/carddisp.pl?gene=FN1
GLRX5	Glutaredoxin 5	Protein Coding	46	GC14P095533	3.463108301	https://www.genecards.org/cgi-bin/carddisp.pl?gene=GLRX5
NNT	Nicotinamide Nucleotide Transhydrogenase	Protein Coding	50	GC05P043602	3.460829973	https://www.genecards.org/cgi-bin/carddisp.pl?gene=NNT
NDUFA11	NADH:Ubiquinone Oxidoreductase Subunit A11	Protein Coding	45	GC19M005891	3.459992647	https://www.genecards.org/cgi-bin/carddisp.pl?gene=NDUFA11
ALG8	ALG8 Alpha-1,3-Glucosyltransferase	Protein Coding	50	GC11M100118	3.459753752	https://www.genecards.org/cgi-bin/carddisp.pl?gene=ALG8
RFK	Riboflavin Kinase	Protein Coding	46	GC09M076385	3.459628582	https://www.genecards.org/cgi-bin/carddisp.pl?gene=RFK
PSAT1	Phosphoserine Aminotransferase 1	Protein Coding	54	GC09P078297	3.459284782	https://www.genecards.org/cgi-bin/carddisp.pl?gene=PSAT1
SLC23A1	Solute Carrier Family 23 Member 1	Protein Coding	47	GC05M139377	3.459182978	https://www.genecards.org/cgi-bin/carddisp.pl?gene=SLC23A1
BMP15	Bone Morphogenetic Protein 15	Protein Coding	48	GC0XP050910	3.459127188	https://www.genecards.org/cgi-bin/carddisp.pl?gene=BMP15
CYP2W1	Cytochrome P450 Family 2 Subfamily W Member 1	Protein Coding	46	GC07P000983	3.456299782	https://www.genecards.org/cgi-bin/carddisp.pl?gene=CYP2W1
TRIM32	Tripartite Motif Containing 32	Protein Coding	49	GC09P116687	3.456140995	https://www.genecards.org/cgi-bin/carddisp.pl?gene=TRIM32
HSD17B12	Hydroxysteroid 17-Beta Dehydrogenase 12	Protein Coding	46	GC11P043652	3.453186512	https://www.genecards.org/cgi-bin/carddisp.pl?gene=HSD17B12
CYP20A1	Cytochrome P450 Family 20 Subfamily A Member 1	Protein Coding	44	GC02P203238	3.452433348	https://www.genecards.org/cgi-bin/carddisp.pl?gene=CYP20A1
PAPSS1	3'-Phosphoadenosine 5'-Phosphosulfate Synthase 1	Protein Coding	49	GC04M107590	3.45183897	https://www.genecards.org/cgi-bin/carddisp.pl?gene=PAPSS1
NOTCH2	Notch Receptor 2	Protein Coding	59	GC01M119911	3.451164484	https://www.genecards.org/cgi-bin/carddisp.pl?gene=NOTCH2
PSEN2	Presenilin 2	Protein Coding	56	GC01P226870	3.448828697	https://www.genecards.org/cgi-bin/carddisp.pl?gene=PSEN2
VIP	Vasoactive Intestinal Peptide	Protein Coding	51	GC06P152750	3.448312521	https://www.genecards.org/cgi-bin/carddisp.pl?gene=VIP
PFKFB4	6-Phosphofructo-2-Kinase/Fructose-2,6-Biphosphatase 4	Protein Coding	48	GC03M048517	3.447913885	https://www.genecards.org/cgi-bin/carddisp.pl?gene=PFKFB4
GPC3	Glypican 3	Protein Coding	53	GC0XM133535	3.446406603	https://www.genecards.org/cgi-bin/carddisp.pl?gene=GPC3
CYGB	Cytoglobin	Protein Coding	45	GC17M076527	3.439091921	https://www.genecards.org/cgi-bin/carddisp.pl?gene=CYGB
COQ7	Coenzyme Q7, Hydroxylase	Protein Coding	50	GC16P019067	3.439067841	https://www.genecards.org/cgi-bin/carddisp.pl?gene=COQ7
TUSC3	Tumor Suppressor Candidate 3	Protein Coding	50	GC08P015417	3.43897438	https://www.genecards.org/cgi-bin/carddisp.pl?gene=TUSC3
TACR1	Tachykinin Receptor 1	Protein Coding	51	GC02M075203	3.438088417	https://www.genecards.org/cgi-bin/carddisp.pl?gene=TACR1
GLUD2	Glutamate Dehydrogenase 2	Protein Coding	49	GC0XP121047	3.433174133	https://www.genecards.org/cgi-bin/carddisp.pl?gene=GLUD2
PTPMT1	Protein Tyrosine Phosphatase Mitochondrial 1	Protein Coding	44	GC11P047568	3.431646347	https://www.genecards.org/cgi-bin/carddisp.pl?gene=PTPMT1
P4HB	Prolyl 4-Hydroxylase Subunit Beta	Protein Coding	56	GC17M081843	3.43138361	https://www.genecards.org/cgi-bin/carddisp.pl?gene=P4HB
CERK	Ceramide Kinase	Protein Coding	47	GC22M046684	3.431200981	https://www.genecards.org/cgi-bin/carddisp.pl?gene=CERK
ENG	Endoglin	Protein Coding	55	GC09M127815	3.430696487	https://www.genecards.org/cgi-bin/carddisp.pl?gene=ENG
KCNB1	Potassium Voltage-Gated Channel Subfamily B Member 1	Protein Coding	54	GC20M049293	3.428756714	https://www.genecards.org/cgi-bin/carddisp.pl?gene=KCNB1
NFKBIA	NFKB Inhibitor Alpha	Protein Coding	57	GC14M035401	3.428705692	https://www.genecards.org/cgi-bin/carddisp.pl?gene=NFKBIA
SESN2	Sestrin 2	Protein Coding	45	GC01P028485	3.428466558	https://www.genecards.org/cgi-bin/carddisp.pl?gene=SESN2
CDK4	Cyclin Dependent Kinase 4	Protein Coding	61	GC12M057787	3.426160812	https://www.genecards.org/cgi-bin/carddisp.pl?gene=CDK4
IL17A	Interleukin 17A	Protein Coding	50	GC06P052186	3.426136255	https://www.genecards.org/cgi-bin/carddisp.pl?gene=IL17A
XPC	XPC Complex Subunit, DNA Damage Recognition And Repair Factor	Protein Coding	52	GC03M021831	3.422723055	https://www.genecards.org/cgi-bin/carddisp.pl?gene=XPC
ITGB2	Integrin Subunit Beta 2	Protein Coding	57	GC21M044885	3.421184063	https://www.genecards.org/cgi-bin/carddisp.pl?gene=ITGB2
OGT	O-Linked N-Acetylglucosamine (GlcNAc) Transferase	Protein Coding	51	GC0XP071534	3.420183182	https://www.genecards.org/cgi-bin/carddisp.pl?gene=OGT
COX20	Cytochrome C Oxidase Assembly Factor COX20	Protein Coding	47	GC01P244839	3.419813156	https://www.genecards.org/cgi-bin/carddisp.pl?gene=COX20
SMAD3	SMAD Family Member 3	Protein Coding	59	GC15P067063	3.419277906	https://www.genecards.org/cgi-bin/carddisp.pl?gene=SMAD3
DEF6	DEF6 Guanine Nucleotide Exchange Factor	Protein Coding	48	GC06P092271	3.413319826	https://www.genecards.org/cgi-bin/carddisp.pl?gene=DEF6
TRPV4	Transient Receptor Potential Cation Channel Subfamily V Member 4	Protein Coding	56	GC12M109783	3.411752224	https://www.genecards.org/cgi-bin/carddisp.pl?gene=TRPV4
RFT1	RFT1 Homolog	Protein Coding	45	GC03M053071	3.408935547	https://www.genecards.org/cgi-bin/carddisp.pl?gene=RFT1
SLC22A2	Solute Carrier Family 22 Member 2	Protein Coding	50	GC06M160195	3.407945633	https://www.genecards.org/cgi-bin/carddisp.pl?gene=SLC22A2
TGM2	Transglutaminase 2	Protein Coding	54	GC20M038127	3.407700062	https://www.genecards.org/cgi-bin/carddisp.pl?gene=TGM2
PLIN3	Perilipin 3	Protein Coding	48	GC19M006874	3.407121658	https://www.genecards.org/cgi-bin/carddisp.pl?gene=PLIN3
M6PR	Mannose-6-Phosphate Receptor, Cation Dependent	Protein Coding	50	GC12M009029	3.40472126	https://www.genecards.org/cgi-bin/carddisp.pl?gene=M6PR
CHIT1	Chitinase 1	Protein Coding	51	GC01M203213	3.4033041	https://www.genecards.org/cgi-bin/carddisp.pl?gene=CHIT1
SEC14L2	SEC14 Like Lipid Binding 2	Protein Coding	46	GC22P030396	3.402083158	https://www.genecards.org/cgi-bin/carddisp.pl?gene=SEC14L2
DOCK7	Dedicator Of Cytokinesis 7	Protein Coding	49	GC01M062454	3.400591135	https://www.genecards.org/cgi-bin/carddisp.pl?gene=DOCK7
GPAT3	Glycerol-3-Phosphate Acyltransferase 3	Protein Coding	47	GC04P083536	3.398489714	https://www.genecards.org/cgi-bin/carddisp.pl?gene=GPAT3
NDUFB3	NADH:Ubiquinone Oxidoreductase Subunit B3	Protein Coding	48	GC02P201071	3.397897243	https://www.genecards.org/cgi-bin/carddisp.pl?gene=NDUFB3
SLC22A7	Solute Carrier Family 22 Member 7	Protein Coding	48	GC06P092349	3.392489672	https://www.genecards.org/cgi-bin/carddisp.pl?gene=SLC22A7
DIO3	Iodothyronine Deiodinase 3	Protein Coding	46	GC14P110707	3.392476082	https://www.genecards.org/cgi-bin/carddisp.pl?gene=DIO3
FGF19	Fibroblast Growth Factor 19	Protein Coding	49	GC11M099882	3.390197515	https://www.genecards.org/cgi-bin/carddisp.pl?gene=FGF19
CD8A	CD8a Molecule	Protein Coding	54	GC02M086784	3.389453411	https://www.genecards.org/cgi-bin/carddisp.pl?gene=CD8A
ACER2	Alkaline Ceramidase 2	Protein Coding	42	GC09P019408	3.388096094	https://www.genecards.org/cgi-bin/carddisp.pl?gene=ACER2
DCN	Decorin	Protein Coding	54	GC12M091140	3.386897564	https://www.genecards.org/cgi-bin/carddisp.pl?gene=DCN
IKBKB	Inhibitor Of Nuclear Factor Kappa B Kinase Subunit Beta	Protein Coding	61	GC08P042271	3.386386156	https://www.genecards.org/cgi-bin/carddisp.pl?gene=IKBKB
FFAR2	Free Fatty Acid Receptor 2	Protein Coding	48	GC19P072731	3.384446621	https://www.genecards.org/cgi-bin/carddisp.pl?gene=FFAR2
MDM2	MDM2 Proto-Oncogene	Protein Coding	59	GC12P068808	3.382359982	https://www.genecards.org/cgi-bin/carddisp.pl?gene=MDM2
CCN2	Cellular Communication Network Factor 2	Protein Coding	53	GC06M131948	3.380634308	https://www.genecards.org/cgi-bin/carddisp.pl?gene=CCN2
NEU2	Neuraminidase 2	Protein Coding	47	GC02P233032	3.379647732	https://www.genecards.org/cgi-bin/carddisp.pl?gene=NEU2
OPRM1	Opioid Receptor Mu 1	Protein Coding	55	GC06P154123	3.37934494	https://www.genecards.org/cgi-bin/carddisp.pl?gene=OPRM1
PIP4P1	Phosphatidylinositol-4,5-Bisphosphate 4-Phosphatase 1	Protein Coding	42	GC14M023601	3.376769781	https://www.genecards.org/cgi-bin/carddisp.pl?gene=PIP4P1
PPP2R1A	Protein Phosphatase 2 Scaffold Subunit Aalpha	Protein Coding	54	GC19P073371	3.376086712	https://www.genecards.org/cgi-bin/carddisp.pl?gene=PPP2R1A
SLC16A2	Solute Carrier Family 16 Member 2	Protein Coding	50	GC0XP074510	3.376037836	https://www.genecards.org/cgi-bin/carddisp.pl?gene=SLC16A2
SOD3	Superoxide Dismutase 3	Protein Coding	50	GC04P024798	3.375392914	https://www.genecards.org/cgi-bin/carddisp.pl?gene=SOD3
KMT5B	Lysine Methyltransferase 5B	Protein Coding	47	GC11M099843	3.373084545	https://www.genecards.org/cgi-bin/carddisp.pl?gene=KMT5B
PLEC	Plectin	Protein Coding	50	GC08M144275	3.37285471	https://www.genecards.org/cgi-bin/carddisp.pl?gene=PLEC
ACER1	Alkaline Ceramidase 1	Protein Coding	40	GC19M006306	3.372637749	https://www.genecards.org/cgi-bin/carddisp.pl?gene=ACER1
CERS2	Ceramide Synthase 2	Protein Coding	48	GC01M150960	3.370717287	https://www.genecards.org/cgi-bin/carddisp.pl?gene=CERS2
SLC2A5	Solute Carrier Family 2 Member 5	Protein Coding	51	GC01M009036	3.370453358	https://www.genecards.org/cgi-bin/carddisp.pl?gene=SLC2A5
ISCA2	Iron-Sulfur Cluster Assembly 2	Protein Coding	46	GC14P074493	3.369764805	https://www.genecards.org/cgi-bin/carddisp.pl?gene=ISCA2
PRKAR1B	Protein Kinase CAMP-Dependent Type I Regulatory Subunit Beta	Protein Coding	53	GC07M000549	3.368979931	https://www.genecards.org/cgi-bin/carddisp.pl?gene=PRKAR1B
GPAT2	Glycerol-3-Phosphate Acyltransferase 2, Mitochondrial	Protein Coding	39	GC02M098745	3.368577242	https://www.genecards.org/cgi-bin/carddisp.pl?gene=GPAT2
LRP6	LDL Receptor Related Protein 6	Protein Coding	55	GC12M022658	3.368121147	https://www.genecards.org/cgi-bin/carddisp.pl?gene=LRP6
HSD17B8	Hydroxysteroid 17-Beta Dehydrogenase 8	Protein Coding	46	GC06P092209	3.366751909	https://www.genecards.org/cgi-bin/carddisp.pl?gene=HSD17B8
PLPP3	Phospholipid Phosphatase 3	Protein Coding	47	GC01M056495	3.364728212	https://www.genecards.org/cgi-bin/carddisp.pl?gene=PLPP3
PPP1R3B	Protein Phosphatase 1 Regulatory Subunit 3B	Protein Coding	42	GC08M009136	3.363743544	https://www.genecards.org/cgi-bin/carddisp.pl?gene=PPP1R3B
ADCY10	Adenylate Cyclase 10	Protein Coding	50	GC01M167809	3.362118959	https://www.genecards.org/cgi-bin/carddisp.pl?gene=ADCY10
ITGB3	Integrin Subunit Beta 3	Protein Coding	59	GC17P062247	3.360402346	https://www.genecards.org/cgi-bin/carddisp.pl?gene=ITGB3
CLPX	Caseinolytic Mitochondrial Matrix Peptidase Chaperone Subunit X	Protein Coding	48	GC15M065148	3.359940052	https://www.genecards.org/cgi-bin/carddisp.pl?gene=CLPX
EIF2AK4	Eukaryotic Translation Initiation Factor 2 Alpha Kinase 4	Protein Coding	52	GC15P039934	3.358946562	https://www.genecards.org/cgi-bin/carddisp.pl?gene=EIF2AK4
MIPEP	Mitochondrial Intermediate Peptidase	Protein Coding	48	GC13M023730	3.358696461	https://www.genecards.org/cgi-bin/carddisp.pl?gene=MIPEP
VHL	Von Hippel-Lindau Tumor Suppressor	Protein Coding	54	GC03P013681	3.357523441	https://www.genecards.org/cgi-bin/carddisp.pl?gene=VHL
CALM1	Calmodulin 1	Protein Coding	52	GC14P090396	3.357079744	https://www.genecards.org/cgi-bin/carddisp.pl?gene=CALM1
CFP	Complement Factor Properdin	Protein Coding	50	GC0XM047623	3.35642767	https://www.genecards.org/cgi-bin/carddisp.pl?gene=CFP
HPX	Hemopexin	Protein Coding	48	GC11M006939	3.355700016	https://www.genecards.org/cgi-bin/carddisp.pl?gene=HPX
NPM1	Nucleophosmin 1	Protein Coding	57	GC05P171387	3.355348587	https://www.genecards.org/cgi-bin/carddisp.pl?gene=NPM1
LARS1	Leucyl-TRNA Synthetase 1	Protein Coding	52	GC05M146114	3.355135918	https://www.genecards.org/cgi-bin/carddisp.pl?gene=LARS1
MAT2B	Methionine Adenosyltransferase 2B	Protein Coding	47	GC05P163504	3.354129553	https://www.genecards.org/cgi-bin/carddisp.pl?gene=MAT2B
CYP3A43	Cytochrome P450 Family 3 Subfamily A Member 43	Protein Coding	46	GC07P099833	3.349824905	https://www.genecards.org/cgi-bin/carddisp.pl?gene=CYP3A43
TRIB3	Tribbles Pseudokinase 3	Protein Coding	50	GC20P000361	3.34735918	https://www.genecards.org/cgi-bin/carddisp.pl?gene=TRIB3
CLCN1	Chloride Voltage-Gated Channel 1	Protein Coding	50	GC07P143316	3.346107006	https://www.genecards.org/cgi-bin/carddisp.pl?gene=CLCN1
APLN	Apelin	Protein Coding	44	GC0XM129645	3.3431077	https://www.genecards.org/cgi-bin/carddisp.pl?gene=APLN
APOC4	Apolipoprotein C4	Protein Coding	43	GC19P073057	3.34115696	https://www.genecards.org/cgi-bin/carddisp.pl?gene=APOC4
PPA1	Inorganic Pyrophosphatase 1	Protein Coding	50	GC10M070202	3.33956027	https://www.genecards.org/cgi-bin/carddisp.pl?gene=PPA1
CGA	Glycoprotein Hormones, Alpha Polypeptide	Protein Coding	51	GC06M087085	3.339191198	https://www.genecards.org/cgi-bin/carddisp.pl?gene=CGA
CLCN5	Chloride Voltage-Gated Channel 5	Protein Coding	51	GC0XP049922	3.337285042	https://www.genecards.org/cgi-bin/carddisp.pl?gene=CLCN5
INPP5K	Inositol Polyphosphate-5-Phosphatase K	Protein Coding	49	GC17M001494	3.336801767	https://www.genecards.org/cgi-bin/carddisp.pl?gene=INPP5K
LTF	Lactotransferrin	Protein Coding	52	GC03M046435	3.336044073	https://www.genecards.org/cgi-bin/carddisp.pl?gene=LTF
GFER	Growth Factor, Augmenter Of Liver Regeneration	Protein Coding	52	GC16P001984	3.334522247	https://www.genecards.org/cgi-bin/carddisp.pl?gene=GFER
FANCM	FA Complementation Group M	Protein Coding	49	GC14P045135	3.334134579	https://www.genecards.org/cgi-bin/carddisp.pl?gene=FANCM
ACOT6	Acyl-CoA Thioesterase 6	Protein Coding	36	GC14P073610	3.333414316	https://www.genecards.org/cgi-bin/carddisp.pl?gene=ACOT6
MAPK8IP1	Mitogen-Activated Protein Kinase 8 Interacting Protein 1	Protein Coding	51	GC11P046610	3.332387686	https://www.genecards.org/cgi-bin/carddisp.pl?gene=MAPK8IP1
COL2A1	Collagen Type II Alpha 1 Chain	Protein Coding	56	GC12M047972	3.33200407	https://www.genecards.org/cgi-bin/carddisp.pl?gene=COL2A1
LMNB1	Lamin B1	Protein Coding	53	GC05P126776	3.331003189	https://www.genecards.org/cgi-bin/carddisp.pl?gene=LMNB1
RAG2	Recombination Activating 2	Protein Coding	48	GC11M036575	3.330860853	https://www.genecards.org/cgi-bin/carddisp.pl?gene=RAG2
RDH11	Retinol Dehydrogenase 11	Protein Coding	51	GC14M067676	3.330535412	https://www.genecards.org/cgi-bin/carddisp.pl?gene=RDH11
IMPDH1	Inosine Monophosphate Dehydrogenase 1	Protein Coding	56	GC07M128392	3.330312729	https://www.genecards.org/cgi-bin/carddisp.pl?gene=IMPDH1
UGT2B11	UDP Glucuronosyltransferase Family 2 Member B11	Protein Coding	44	GC04M069199	3.330199957	https://www.genecards.org/cgi-bin/carddisp.pl?gene=UGT2B11
INPP5D	Inositol Polyphosphate-5-Phosphatase D	Protein Coding	51	GC02P233059	3.328375101	https://www.genecards.org/cgi-bin/carddisp.pl?gene=INPP5D
MTCH2	Mitochondrial Carrier 2	Protein Coding	46	GC11M047604	3.327436209	https://www.genecards.org/cgi-bin/carddisp.pl?gene=MTCH2
SELENBP1	Selenium Binding Protein 1	Protein Coding	50	GC01M151364	3.32735014	https://www.genecards.org/cgi-bin/carddisp.pl?gene=SELENBP1
EIF2B2	Eukaryotic Translation Initiation Factor 2B Subunit Beta	Protein Coding	51	GC14P075002	3.32552433	https://www.genecards.org/cgi-bin/carddisp.pl?gene=EIF2B2
XK	X-Linked Kx Blood Group Antigen, Kell And VPS13A Binding Protein	Protein Coding	47	GC0XP037685	3.325431585	https://www.genecards.org/cgi-bin/carddisp.pl?gene=XK
NCOR2	Nuclear Receptor Corepressor 2	Protein Coding	50	GC12M124324	3.324866533	https://www.genecards.org/cgi-bin/carddisp.pl?gene=NCOR2
PMPCA	Peptidase, Mitochondrial Processing Subunit Alpha	Protein Coding	50	GC09P136410	3.323866844	https://www.genecards.org/cgi-bin/carddisp.pl?gene=PMPCA
SULT1B1	Sulfotransferase Family 1B Member 1	Protein Coding	47	GC04M069721	3.319769382	https://www.genecards.org/cgi-bin/carddisp.pl?gene=SULT1B1
ACSM4	Acyl-CoA Synthetase Medium Chain Family Member 4	Protein Coding	38	GC12P007304	3.318938017	https://www.genecards.org/cgi-bin/carddisp.pl?gene=ACSM4
GK3	Glycerol Kinase 3	Protein Coding	31	GC04M165277	3.318831682	https://www.genecards.org/cgi-bin/carddisp.pl?gene=GK3
DGKZ	Diacylglycerol Kinase Zeta	Protein Coding	49	GC11P046332	3.311606884	https://www.genecards.org/cgi-bin/carddisp.pl?gene=DGKZ
MIA2	MIA SH3 Domain ER Export Factor 2	Protein Coding	46	GC14P039230	3.31127286	https://www.genecards.org/cgi-bin/carddisp.pl?gene=MIA2
BMPR1A	Bone Morphogenetic Protein Receptor Type 1A	Protein Coding	57	GC10P094521	3.31060338	https://www.genecards.org/cgi-bin/carddisp.pl?gene=BMPR1A
TRIB1	Tribbles Pseudokinase 1	Protein Coding	46	GC08P125430	3.309969425	https://www.genecards.org/cgi-bin/carddisp.pl?gene=TRIB1
CKM	Creatine Kinase, M-Type	Protein Coding	51	GC19M045306	3.309508085	https://www.genecards.org/cgi-bin/carddisp.pl?gene=CKM
PRNP	Prion Protein	Protein Coding	55	GC20P004686	3.309089899	https://www.genecards.org/cgi-bin/carddisp.pl?gene=PRNP
COX16	Cytochrome C Oxidase Assembly Factor COX16	Protein Coding	42	GC14M070326	3.308892965	https://www.genecards.org/cgi-bin/carddisp.pl?gene=COX16
CYBRD1	Cytochrome B Reductase 1	Protein Coding	46	GC02P171522	3.308886766	https://www.genecards.org/cgi-bin/carddisp.pl?gene=CYBRD1
ACSS2	Acyl-CoA Synthetase Short Chain Family Member 2	Protein Coding	52	GC20P034873	3.308702469	https://www.genecards.org/cgi-bin/carddisp.pl?gene=ACSS2
RB1	RB Transcriptional Corepressor 1	Protein Coding	55	GC13P048303	3.308557034	https://www.genecards.org/cgi-bin/carddisp.pl?gene=RB1
NOTCH1	Notch Receptor 1	Protein Coding	60	GC09M137729	3.307070017	https://www.genecards.org/cgi-bin/carddisp.pl?gene=NOTCH1
MT-ATP8	Mitochondrially Encoded ATP Synthase Membrane Subunit 8	Protein Coding	36	GCMTP008368	3.306553841	https://www.genecards.org/cgi-bin/carddisp.pl?gene=MT-ATP8
PDZD9	PDZ Domain Containing 9	Protein Coding	36	GC16M021957	3.30644989	https://www.genecards.org/cgi-bin/carddisp.pl?gene=PDZD9
TSC1	TSC Complex Subunit 1	Protein Coding	54	GC09M132891	3.306254864	https://www.genecards.org/cgi-bin/carddisp.pl?gene=TSC1
CEBPB	CCAAT Enhancer Binding Protein Beta	Protein Coding	50	GC20P050190	3.305615187	https://www.genecards.org/cgi-bin/carddisp.pl?gene=CEBPB
SLC34A2	Solute Carrier Family 34 Member 2	Protein Coding	52	GC04P025657	3.305109501	https://www.genecards.org/cgi-bin/carddisp.pl?gene=SLC34A2
CTSG	Cathepsin G	Protein Coding	52	GC14M024573	3.305049419	https://www.genecards.org/cgi-bin/carddisp.pl?gene=CTSG
ALG12	ALG12 Alpha-1,6-Mannosyltransferase	Protein Coding	45	GC22M049859	3.304270983	https://www.genecards.org/cgi-bin/carddisp.pl?gene=ALG12
FOXI1	Forkhead Box I1	Protein Coding	43	GC05P170105	3.303815603	https://www.genecards.org/cgi-bin/carddisp.pl?gene=FOXI1
TPP1	Tripeptidyl Peptidase 1	Protein Coding	51	GC11M006950	3.303623438	https://www.genecards.org/cgi-bin/carddisp.pl?gene=TPP1
[truncated: 5,037 more rows]
