# Supplementary material for: Development of genomic phenotype and immunophenotype of acute respiratory distress syndrome using autophagy and metabolism-related genes
Source: Front Immunol. 2023 Oct 23;14:1209959. doi: 10.3389/fimmu.2023.1209959 (PMC10626539; doi:10.3389/fimmu.2023.1209959)
Supplement: Supplementary file 3 [file Table_3.csv]

x
AMBRA1
APOL1
ARNT
ARSA
ARSB
ATF4
ATF6
ATG12
ATG16L1
ATG3
ATG4C
ATG5
ATG7
ATG9A
ATG9B
ATIC
BAG3
BAK1
BAX
BCL2
BCL2L1
BECN1
BID
BIRC5
BIRC6
BNIP3
BNIP3L
CAMKK2
CANX
CAPN1
CAPN10
CASP1
CASP3
CASP8
CCL2
CCR2
CD46
CDKN1A
CDKN1B
CDKN2A
CFLAR
CHMP2B
CLN3
CTSB
CTSD
CX3CL1
CXCR4
DAPK1
DDIT3
DLC1
EDEM1
EEF2
EEF2K
EGFR
EIF2AK2
EIF2AK3
EIF2S1
EIF4EBP1
EIF4G1
ERBB2
ERN1
FADD
FAS
FKBP1A
FOS
FOXO1
FOXO3
GAA
GABARAPL1
GAPDH
GNAI3
HDAC1
HDAC6
HGS
HIF1A
HSP90AB1
HSPA5
HSPA8
IFNG
IKBKB
IKBKE
ITGA3
ITGA6
ITGB1
ITGB4
ITPR1
KIF5B
LAMP1
LAMP2
MAP1LC3A
MAP1LC3B
MAP2K7
MAPK1
MAPK3
MAPK8
MAPK8IP1
MAPK9
MBTPS2
MLST8
MTMR14
MTOR
MYC
NAMPT
NFE2L2
NFKB1
NLRC4
NPC1
NRG1
NRG3
P4HB
PARP1
PEA15
PELP1
PEX14
PEX3
PIK3C3
PIK3R4
PINK1
PPP1R15A
PRKAB1
PRKAR1A
PRKCD
PRKCQ
PTEN
RAB11A
RAB1A
RAB33B
RAB5A
RAB7A
RAC1
RAF1
RB1
RB1CC1
RELA
RHEB
RPS6KB1
RPTOR
SAR1A
SERPINA1
SESN2
SIRT1
SIRT2
SPHK1
SQSTM1
ST13
STK11
TBK1
TNFSF10
TP53
TP63
TP73
TSC1
TSC2
ULK1
ULK2
USP10
UVRAG
VEGFA
WDR45
