# Supplementary material for: Development of genomic phenotype and immunophenotype of acute respiratory distress syndrome using autophagy and metabolism-related genes
Source: Front Immunol. 2023 Oct 23;14:1209959. doi: 10.3389/fimmu.2023.1209959 (PMC10626539; doi:10.3389/fimmu.2023.1209959)
Supplement: Supplementary file 7 [file Table_7.csv]

	GSM2544450	GSM2544451	GSM2544452	GSM2544453	GSM2544454	GSM2544455	GSM2544456	GSM2544457	GSM2544458	GSM2544459	GSM2544460	GSM2544461	GSM2544462	GSM2544463	GSM2544464	GSM2544465	GSM2544466	GSM2544467	GSM2544468	GSM2544469	GSM2544470	GSM2544471	GSM2544472	GSM2544473	GSM2544474	GSM2544475	GSM812615	GSM812616	GSM812617	GSM812618	GSM812631	GSM812632	GSM812647	GSM812648	GSM812673	GSM812677	GSM812678	GSM812683	GSM812684	GSM812686	GSM812687	GSM812693	GSM812694	GSM812695	GSM812705	GSM812706	GSM812707	GSM812708	GSM812721
Activated B cell	-0.275437875	-0.218519585	-0.24357452	-0.274903584	-0.161944844	-0.23148097	-0.194410926	-0.166960029	-0.170336682	-0.242095946	-0.189623535	-0.233294255	-0.193089529	-0.176636575	-0.192163834	-0.2112942	-0.239303135	-0.191457885	-0.252974772	-0.242813161	-0.216777494	-0.204664997	-0.187049146	-0.265074331	-0.193160613	-0.192189909	-0.108587178	-0.224055078	-0.234338795	-0.215871374	-0.260408359	-0.212624504	-0.246083962	-0.263352698	-0.358560517	-0.213259582	-0.25108861	-0.236194881	-0.161982067	-0.281108617	-0.169279494	-0.139821403	-0.145231903	-0.226923383	-0.294412672	-0.291122229	-0.138200983	-0.249995502	-0.225853237
Activated CD4 T cell	0.117443161	0.160732759	0.129800943	0.133400048	0.256120927	0.151732608	0.245412465	0.181717532	0.218619474	0.205293027	0.069317357	0.23710478	0.118218766	0.184750865	0.097832018	0.130906043	0.025656945	0.049456586	-0.008106267	0.184865524	0.200926838	0.18430993	0.235215962	0.268620855	0.127923169	0.132696587	0.198567085	0.19310926	0.175923321	0.18470814	0.167908762	0.17318001	0.18831696	0.171771265	0.177164532	0.154013932	0.182773009	0.175998536	0.164107101	0.183120823	0.150883775	0.210991	0.232475014	0.166473731	-0.016827914	0.189678923	0.226730834	0.198843309	0.094721752
Activated CD8 T cell	0.146675819	0.169674479	0.17991824	0.146453495	0.223064505	0.15809702	0.211130398	0.177886444	0.247314376	0.17372119	0.143676266	0.093143874	0.206232763	0.182041181	0.174881074	0.167543562	0.154268913	0.117499861	0.081914574	0.28018235	0.233901277	0.112398994	0.207734928	0.21932286	0.278655195	0.162906315	0.178548463	0.187588198	0.213038814	0.197909655	0.185843261	0.240555476	0.201657594	0.225503191	0.153957776	0.176957104	0.215954835	0.123321244	0.141386704	0.154832328	0.200911517	0.26280332	0.29937779	0.207184681	-0.012662334	0.220970206	0.245866192	0.220711715	-0.009608382
Activated dendritic cell	0.30183785	0.309062625	0.347397679	0.335301674	0.401640283	0.322058297	0.390898973	0.333482841	0.360113128	0.336582539	0.307898007	0.37720556	0.329033351	0.341126017	0.304083787	0.324242969	0.303090023	0.296542645	0.311834548	0.289340516	0.337839536	0.342108636	0.365593798	0.316105805	0.318781792	0.318614975	0.351968453	0.365295443	0.338192759	0.352835182	0.359894449	0.355322268	0.354968376	0.34530765	0.35221283	0.347133276	0.355419077	0.338391583	0.365890899	0.351101982	0.335610734	0.314511056	0.310418345	0.346214582	0.267201621	0.354440162	0.331314225	0.352798891	0.281772961
CD56bright natural killer cell	0.237753954	0.24169647	0.229490447	0.263310858	0.280672709	0.192740166	0.272127669	0.247471389	0.273521422	0.248584158	0.206887185	0.27314102	0.222554119	0.274059457	0.230989705	0.25705798	0.179189616	0.213098067	0.187975666	0.269858538	0.265431298	0.271152523	0.276361975	0.29732882	0.247261237	0.249469644	0.266746969	0.295473827	0.303560245	0.256682434	0.258680566	0.271313056	0.269045519	0.284109577	0.248119593	0.251885773	0.266774093	0.233575902	0.280936883	0.250009589	0.268271315	0.275695899	0.271813031	0.254582571	0.284796925	0.265126356	0.228672323	0.263786019	0.26843641
CD56dim natural killer cell	0.218910614	0.211230468	0.226970958	0.223650346	0.261548761	0.231546673	0.2093157	0.200092047	0.228867273	0.208867802	0.190687085	0.217114081	0.249367823	0.214621801	0.225029082	0.194606266	0.206615408	0.181727308	0.213115907	0.269393171	0.212508392	0.25988711	0.243081244	0.256841297	0.244350701	0.233275438	0.183091921	0.226372501	0.221055691	0.238560695	0.187322971	0.198285219	0.247350076	0.201716065	0.216156576	0.229268879	0.220025012	0.223502204	0.236867454	0.250502039	0.218147087	0.227087053	0.206665093	0.197571051	0.273123788	0.217454959	0.217079487	0.234271373	0.154074979
Central memory CD4 T cell	0.435884016	0.438914986	0.42545583	0.435575217	0.446933098	0.440806485	0.444943347	0.432710057	0.417605453	0.412771187	0.449237209	0.476846597	0.42959856	0.429342364	0.427268152	0.426905678	0.388666802	0.432386128	0.413541111	0.41559241	0.440346474	0.423336512	0.446933626	0.421669142	0.425789552	0.425761237	0.431343887	0.435970369	0.443160847	0.446879893	0.431310221	0.431440225	0.444664009	0.442891035	0.416412827	0.444151595	0.443578625	0.422537038	0.435180124	0.434167874	0.429583211	0.446722266	0.437027848	0.433970932	0.32980591	0.430483862	0.434627405	0.422817418	0.396706397
Central memory CD8 T cell	0.345344217	0.31818612	0.309887325	0.34872396	0.37224296	0.345143219	0.342667608	0.327003365	0.342277279	0.313936451	0.322638438	0.366067573	0.31120012	0.331198733	0.329597398	0.318499125	0.362874967	0.35343148	0.304846262	0.325730801	0.32413347	0.330865524	0.356034054	0.353578544	0.323847293	0.328212258	0.344025259	0.353967431	0.343419516	0.348408813	0.338179129	0.338458612	0.353894816	0.351632387	0.342185304	0.360098102	0.358852661	0.360805894	0.348757721	0.339196495	0.34896484	0.325248375	0.298368884	0.339773311	0.313888897	0.357576347	0.322983716	0.340574348	0.276537146
Effector memeory CD4 T cell	0.1101	0.090312899	0.100288835	0.10246451	0.094312791	0.087507572	0.08132059	0.106737977	0.12871542	0.102400216	0.101270683	0.116808475	0.095934013	0.068506602	0.111305259	0.097908118	0.041863476	0.084502517	0.090381813	0.067004924	0.119328026	0.093257549	0.110002581	0.124472219	0.092701074	0.087768372	0.100161229	0.077912071	0.088209146	0.079727027	0.075985117	0.087710969	0.090148148	0.089477875	0.103038481	0.077513554	0.071704844	0.083372517	0.06775684	0.090531783	0.061528303	0.093761502	0.108688459	0.109510522	0.116977877	0.078176516	0.117590459	0.069707171	0.068807427
Effector memeory CD8 T cell	0.240979853	0.239979894	0.238675145	0.241432471	0.340607262	0.297722332	0.31648756	0.264464032	0.298458146	0.26089502	0.268895138	0.311174168	0.216752227	0.286553895	0.266318949	0.259199594	0.255208385	0.251897391	0.247016629	0.254476515	0.273197106	0.239396851	0.332376853	0.268459816	0.309272194	0.289403602	0.300685837	0.285506068	0.263449895	0.280326049	0.254663016	0.285795153	0.274477876	0.265153193	0.246667356	0.237745669	0.291285648	0.290318849	0.278751614	0.251403595	0.29721172	0.327603025	0.354391576	0.294086525	0.233176531	0.258341592	0.294893069	0.292388229	0.246157356
Eosinophil	0.061765625	0.017938964	0.056284963	0.003602158	0.120177949	0.052621249	0.069306024	0.053473344	0.12703552	0.042310172	0.017010651	0.097050706	0.036399923	0.085991049	-0.018350809	0.031523718	0.041366539	0.007997515	0.00144193	-0.023728214	0.065243936	0.019108586	0.067177596	0.12944059	0.011642319	0.021069093	0.04931446	0.056900117	0.057704463	0.052160814	0.049804676	0.077557935	0.033648878	0.051030119	0.048922456	0.043443985	0.046397358	0.015227603	0.031577177	0.064641399	0.042673927	0.044879838	0.053318173	0.067298343	0.081424737	0.076554391	0.035164387	0.056418445	3.17E-05
Gamma delta T cell	0.331466379	0.313740798	0.326909307	0.354950722	0.373709725	0.355936349	0.362405867	0.353081894	0.355911679	0.338207588	0.328426357	0.297148728	0.344827752	0.354255641	0.343105852	0.335002647	0.298087053	0.313375846	0.282725485	0.30346575	0.3190868	0.352338836	0.357200951	0.319433121	0.358888174	0.363649959	0.336571732	0.339491297	0.323206198	0.341217414	0.348829761	0.340519342	0.333970756	0.350836865	0.335908861	0.335037497	0.344868304	0.32943721	0.328673627	0.343009621	0.325817246	0.318775932	0.354198051	0.33474706	0.359364052	0.340261288	0.347023059	0.32395	0.310001615
Immature B cell	0.04019878	0.106570436	0.026782056	0.064566475	0.154617026	-0.011315895	0.102495378	0.075126305	0.106148008	0.003943026	0.068110875	0.015854245	0.08972916	0.082928141	0.074769428	0.070855353	0.085854635	0.055221154	0.109131863	0.00432526	0.064499955	0.037450567	0.146851678	0.128452733	0.044463664	0.017165644	0.125446692	0.052149075	0.083432935	0.045223639	0.065994709	0.097173307	0.043177913	0.087853961	0.041060948	0.087344754	0.069279054	0.048669202	0.084147156	0.089415109	0.09799623	0.105768087	0.090158499	0.09764274	0.032579922	0.080276163	0.042592477	0.047590251	0.051704173
Immature dendritic cell	0.465295419	0.469293416	0.470554265	0.472040067	0.468070256	0.470870488	0.490456322	0.492883182	0.449132904	0.472550409	0.468646413	0.45173296	0.487115739	0.489220702	0.448474433	0.454115507	0.458186888	0.468287501	0.43320217	0.455755376	0.462970244	0.476413017	0.448838096	0.474828031	0.46591081	0.467389425	0.467590904	0.48055236	0.481746452	0.470701027	0.464934813	0.475308608	0.473571801	0.475823142	0.480244002	0.486761183	0.460830383	0.464353074	0.501194403	0.489418338	0.474582056	0.448192265	0.440045336	0.469592608	0.431552728	0.476791183	0.452238985	0.484263971	0.455993293
Macrophage	0.319994291	0.31543672	0.325563631	0.354385786	0.372630824	0.380274373	0.362787125	0.295348473	0.355017896	0.31125675	0.295661812	0.371768745	0.332158044	0.321092935	0.286658823	0.351139295	0.329282342	0.273589435	0.291040456	0.288875664	0.311485758	0.309893127	0.387560147	0.348518318	0.34596474	0.356902796	0.339795627	0.367674661	0.362616479	0.362566355	0.375780264	0.346166255	0.366540115	0.367540683	0.318845604	0.350726762	0.362784948	0.310178743	0.329742689	0.329104847	0.356022338	0.323962462	0.288197667	0.309456495	0.275243296	0.327368277	0.339337401	0.349789342	0.289195742
Mast cell	0.140888615	0.149723785	0.180141106	0.208425089	0.276853013	0.25638899	0.279935513	0.213219238	0.249934825	0.17715145	0.180288364	0.297741279	0.261897392	0.204290105	0.171952699	0.199823839	0.255270538	0.120617967	0.10709306	0.205724682	0.23716529	0.233261326	0.285673148	0.250202643	0.164918281	0.220454822	0.246287417	0.264261974	0.254318174	0.244252937	0.221254361	0.264570471	0.266745614	0.245467457	0.274501827	0.262813261	0.252038878	0.278807713	0.309562942	0.285445791	0.247927258	0.196073474	0.181801888	0.218994186	0.141479375	0.283666291	0.202025399	0.297660657	0.139149404
MDSC	0.442299643	0.41130723	0.426670037	0.452298131	0.47036972	0.508237154	0.472949674	0.391273912	0.442300227	0.415603055	0.415301594	0.410775636	0.481055178	0.44549376	0.437405405	0.431517957	0.348661256	0.396134029	0.367473383	0.392547911	0.444070303	0.434284984	0.504784055	0.435241785	0.472872277	0.433485613	0.464767784	0.451907272	0.468627995	0.454829677	0.458922253	0.460942666	0.450223176	0.472430116	0.430779068	0.455875247	0.461207022	0.402884143	0.432099165	0.435419426	0.466745309	0.467423984	0.448144989	0.458455226	0.347470007	0.444693868	0.448697747	0.437927174	0.354628616
Memory B cell	0.049292452	0.092834912	0.007877213	0.081753142	0.062919747	0.08845939	0.045744613	0.073835865	0.113966272	0.083998551	-0.00316644	0.047196257	0.07267156	0.02676548	0.116701745	0.062729415	0.026129988	0.054281845	0.006320364	0.036145831	0.00878549	0.094443377	0.078859463	0.146768264	0.053634599	0.043810544	0.082709035	0.076152676	0.059092608	0.093545585	0.073691035	0.064636374	0.04756222	0.057393772	0.092807834	0.067943144	0.088621707	0.079868843	0.059215709	0.061235483	0.075534157	0.073448455	0.03953899	0.056401849	-0.005025441	0.080075752	0.064080441	0.083931902	0.024786451
Monocyte	0.512936996	0.47036488	0.481666466	0.499016191	0.545142262	0.550490332	0.558428288	0.469588018	0.48817265	0.465918006	0.480422326	0.561733046	0.49421312	0.529810252	0.472659832	0.488759947	0.480536607	0.460184543	0.461233608	0.479528158	0.537417577	0.484669171	0.537662186	0.474930064	0.518599725	0.489023885	0.497851491	0.52259997	0.530973312	0.528127145	0.520482314	0.507716269	0.538618382	0.526451233	0.488633497	0.540971521	0.527469903	0.481661628	0.512454545	0.484254774	0.543712891	0.508258948	0.499298025	0.517259383	0.42864995	0.509078093	0.503024884	0.496188036	0.429381297
Natural killer cell	0.204102622	0.193743007	0.172922562	0.165339184	0.214873437	0.177185937	0.206478574	0.213102231	0.188231676	0.166952002	0.159240201	0.244924599	0.181927364	0.199236017	0.162568362	0.17154265	0.198946283	0.196253578	0.163340601	0.156552437	0.223660726	0.183495754	0.203407674	0.202115106	0.190451438	0.186626427	0.197247495	0.185202062	0.187660296	0.181756112	0.190612681	0.205538466	0.197018554	0.210832277	0.178158192	0.179483188	0.20792466	0.18875831	0.191325961	0.21440892	0.208845924	0.217568941	0.196270076	0.197472491	0.159646519	0.211399662	0.178778961	0.188792619	0.163016504
Natural killer T cell	0.093825855	0.091352995	0.094179832	0.076417354	0.139607437	0.095310278	0.119727067	0.108543864	0.098264027	0.077520652	0.052511079	0.064259913	0.060027278	0.101220836	0.05859949	0.075558934	0.046581927	0.081005557	0.041707517	0.11193013	0.089516071	0.084795893	0.127235985	0.100545047	0.100475386	0.094508328	0.080299218	0.081577494	0.05784498	0.100482067	0.106287171	0.125169416	0.079620711	0.085659812	0.082876239	0.083523226	0.119896473	0.076831705	0.060156762	0.073728451	0.086329418	0.090904701	0.073728137	0.071632481	0.088652174	0.074499063	0.096110249	0.076812207	0.055575304
Neutrophil	-0.118495389	-0.078980422	-0.122734446	-0.120694985	0.180563156	0.002555195	0.146948867	-0.158876983	-0.109105001	-0.093137543	-0.102971077	0.230204434	-0.167193877	0.076918058	-0.133790991	-0.064956218	-0.204862742	-0.119571492	-0.147290326	-0.001602984	0.08161527	-0.078710287	0.134282695	0.0891316	-0.113742434	-0.0444009	0.037048511	0.064191228	0.073880208	0.003894516	0.107743184	0.073697901	0.033585879	0.106243701	-0.005589393	0.009913703	0.048088975	-0.124922379	-0.094016855	0.099458675	0.057929754	0.00248376	-0.183617904	0.021035047	-0.261427347	0.024049759	-0.042396802	-0.084558813	-0.221958743
Plasmacytoid dendritic cell	0.443123088	0.415541196	0.417137946	0.447448205	0.444547576	0.462568797	0.456139665	0.420163027	0.430113912	0.406768715	0.413110743	0.463402662	0.434030695	0.416539829	0.41872577	0.424343646	0.422949172	0.413670263	0.4015313	0.427062988	0.417914118	0.432471077	0.450435058	0.403248606	0.459420701	0.441784691	0.42558206	0.441887916	0.444839405	0.437485252	0.437529679	0.44506112	0.439659989	0.449632196	0.446513678	0.44308981	0.449126289	0.44548928	0.432277514	0.442191283	0.446317987	0.441304644	0.431364265	0.454183819	0.360019889	0.442091338	0.433392753	0.440774319	0.361094088
Regulatory T cell	0.290519531	0.269712739	0.256030108	0.342403752	0.394678543	0.391829057	0.365924485	0.272355642	0.314237088	0.274070811	0.208703957	0.376058309	0.233557869	0.335947877	0.235494776	0.289103898	0.14244674	0.192235526	0.170577942	0.233256918	0.339661533	0.30574107	0.373300833	0.321697639	0.312188903	0.301307661	0.331292447	0.320388799	0.314061829	0.343432752	0.321879211	0.306156744	0.324933811	0.330905579	0.302801485	0.299612223	0.328300333	0.299045316	0.22821584	0.300180871	0.314342802	0.305423616	0.319756398	0.319285415	0.207652299	0.311155215	0.321546204	0.312937962	0.261129169
T follicular helper cell	0.286877291	0.257707806	0.25125193	0.277970937	0.283095698	0.279238291	0.285736045	0.241915222	0.27425411	0.221035318	0.220935421	0.265299421	0.257383355	0.238685201	0.237481877	0.258969312	0.202089222	0.232425871	0.2257886	0.247015515	0.237398955	0.232141062	0.279257949	0.232991387	0.275397793	0.261427197	0.250260122	0.25531479	0.273867195	0.246859527	0.256778666	0.274443036	0.250397555	0.234100265	0.248428216	0.260365802	0.266858534	0.255209243	0.232311309	0.245840097	0.250662842	0.27415412	0.281248483	0.23757409	0.254166011	0.259678054	0.257379699	0.249966075	0.247232034
Type 1 T helper cell	0.169935133	0.153282756	0.172538245	0.162411518	0.168784129	0.181433528	0.180734885	0.14073908	0.164865934	0.162009311	0.149716399	0.152799731	0.177327553	0.183906964	0.170402753	0.182263913	0.13469188	0.157176492	0.147308359	0.161011432	0.18726259	0.152652274	0.17551297	0.160770633	0.169891714	0.164706806	0.168668419	0.178478053	0.181065618	0.165294373	0.181573925	0.181196347	0.170200578	0.175026143	0.180860543	0.163378484	0.179722624	0.184342906	0.171310155	0.173723373	0.172364749	0.182830334	0.181275829	0.167956977	0.143906291	0.163461617	0.174368205	0.170198009	0.133875907
Type 17 T helper cell	-1.84E-05	0.014176838	-0.035500702	-0.03927129	0.100622293	-0.034310599	0.058286005	0.062995795	0.01005959	-0.004314378	-0.001982977	0.122944698	-0.031216558	0.072479638	-0.029586721	-0.004402773	-0.018289171	-0.005761461	-0.057090431	-0.018461441	0.083134216	-0.04950029	0.068523527	0.036312795	-0.034770814	-0.007671631	0.021391719	0.03743207	0.026399058	0.00233395	0.013610218	0.019241228	0.024836529	0.014706897	0.005900985	0.024100604	0.057645961	0.019880303	0.065818773	0.020564348	0.012137176	0.021852847	0.027522836	0.035232921	-0.011847263	0.015721473	0.023700222	0.034124732	0.001582924
Type 2 T helper cell	-0.035119914	0.031618014	0.00136392	-0.030179506	0.03642601	-0.021244813	-0.001381822	0.057342977	0.067056638	0.069401397	0.002626104	-0.025013677	0.024791272	0.025295564	-0.012438092	0.007105807	-0.039876839	-0.020392242	-0.047837894	0.051916443	0.009642033	0.079599475	0.016597057	0.088045819	0.023763584	0.000349486	0.033498316	0.008937459	0.017805757	0.010356143	0.023072738	0.017028947	-0.00587623	-0.008323654	0.034745804	0.001055716	0.01297355	0.014911396	0.016486712	0.010021216	0.006389078	0.029487239	0.026919243	0.009697187	0.049747757	0.008740704	0.044319454	0.032226714	0.062534263
[truncated: 8 more columns]
