# Supplementary material for: Development of genomic phenotype and immunophenotype of acute respiratory distress syndrome using autophagy and metabolism-related genes
Source: Front Immunol. 2023 Oct 23;14:1209959. doi: 10.3389/fimmu.2023.1209959 (PMC10626539; doi:10.3389/fimmu.2023.1209959)
Supplement: Supplementary file 8 [file Table_8.csv]

	B cells naive	B cells memory	Plasma cells	T cells CD8	T cells CD4 naive	T cells CD4 memory resting	T cells CD4 memory activated	T cells follicular helper	T cells regulatory (Tregs)	T cells gamma delta	NK cells resting	NK cells activated	Monocytes	Macrophages M0	Macrophages M1	Macrophages M2	Dendritic cells resting	Dendritic cells activated	Mast cells resting	Mast cells activated	Eosinophils	Neutrophils	P-value	Correlation	RMSE
GSM2544450	0	0.000629228	0	0.000897082	0.009846254	0.015301511	0	0	0	0	0	0.024988985	0.562240756	0	0	0.332583007	0	0.028556544	0	0.024956632	0	0	0.001	0.345588462	0.990096077
GSM2544451	0.005320831	0.000715042	0	0.005473707	0.002328476	0.038643463	0	0.015449964	0	0	0	0.066334809	0.237680236	0	0.008147117	0.534942301	0.009797126	0.035009062	0	0.040157866	0	0	0.002	0.337115092	0.96960117
GSM2544452	0	0.009996008	0	0	0.01986083	0.04887511	0	0	0	0	0	0.053406675	0.243903824	0	0.001471888	0.54543705	0.025729959	0.03214062	0	0.019178036	0	0	0.002	0.334183933	0.974177904
GSM2544453	0	0.000618138	0	0.000952324	0.012833925	0.012683828	0.028729619	0	0	0	0	0.032169242	0.394162138	0.045730672	0	0.273269901	0.12631423	0.026625431	0	0.045910552	0	0	0	0.400796587	0.930296811
GSM2544454	0.008824113	0	0	0	0.005626808	0.018192975	0	0	0	0.006532469	0	0.040385827	0.335085236	0.053126832	0.096343808	0.216283766	0.008209919	0.081804658	0	0.124893547	0.004690042	0	0	0.467881211	0.885359112
GSM2544455	0	0.00141617	0	0	0.008070302	0.033550121	0.024566413	0	0	0	0	0.030725052	0.655755042	0	0	0.155948085	0.044984929	0.027195248	0	0.015570338	0.002218299	0	0	0.449445176	0.919476982
GSM2544456	0.00590761	0	0	0	0	0.036497805	0	0.007109185	0	0	0	0.093966431	0.550490461	0.059452298	0.059923061	0.035630355	0.010489671	0.01075942	0	0.125599481	0.004174223	0	0	0.440608194	0.908611164
GSM2544457	0.00442258	0	0	0	0.006516106	0.041747595	0	0.02039521	0	0.001309469	0	0.060280725	0.330172637	0	0	0.456976767	0.007023794	0.038197324	0	0.027407959	0.005549834	0	0.006	0.264068942	1.011735761
GSM2544458	0	0.000459435	0	0	0	0.049562392	0	0.002082764	0	0.022776562	0	0.062336856	0.268623509	0	0	0.321669339	0.136879344	0.074604441	0	0.061005358	0	0	0	0.400883664	0.922093011
GSM2544459	0	0.074811893	0	0.033738401	0.035228344	0.107434626	0	0.019273063	0	0	0	0.119546718	0.315719481	0	0.003685871	0.205270808	0.019465694	0.036489069	0	0.029336032	0	0	0.009	0.226866197	1.002964772
GSM2544460	0	0.12678044	0	0	0.053796877	0.135773503	0	0	0	0	0	0.129799094	0.13020803	0	0.009951049	0.308854124	0.019088442	0.000523298	0.064220971	0	0.006334795	0.014669378	0.01	0.224806778	0.997006868
GSM2544461	0.009442679	0	0	0	0.019564412	0.017264944	0	0	0	0	0	0.043561948	0.654168903	0.048699823	0.028472831	0.024545918	0	0.043731171	0	0.106673095	0.003874275	0	0	0.429645824	0.927906558
GSM2544462	0	0.090996007	0	0.018308903	0.011352434	0.140681214	0	0	0	0	0	0.078274346	0.198250963	0	0.000308119	0.403291123	0.016031593	0.003819538	0.038685761	0	0	0	0.001	0.348904598	0.945677102
GSM2544463	0	0.072889838	0	0.015017203	0.027516271	0.079160845	0	0	0	0	0	0.075941981	0.403139451	0	0.01507323	0.13019116	0	0.014744224	0	0.166325797	0	0	0.002	0.319104914	0.963577729
GSM2544464	0	0.144681301	0	0.030222263	0.024095749	0.127939385	0	0	0	0	0	0.111454262	0.079485506	0	0.011577559	0.395610492	0.022733222	0	0	0.039446634	0.000409053	0.012344574	0.005	0.271278815	0.980355385
GSM2544465	0	0.000294703	0	0.004269114	0.016150359	0.041911915	0	0	0	0	0	0.047149486	0.465131399	0	0	0.378135601	0	0.026573207	0	0.020384215	0	0	0.002	0.334650329	0.981754572
GSM2544466	0	0.13220113	0	0.03050786	0.085545203	0	0	0.017506307	0	0	0	0.168113398	0.201353144	0.008674418	0	0.167443148	0.01469946	0.05418723	0.119768702	0	0	0	0.103	0.118894385	1.040056789
GSM2544467	0	0.017286235	0	0.004480649	0.01253777	0.023306999	0	0.01114034	0	0	0	0.069870046	0.208008577	0.070840268	6.09E-05	0.544693821	0	0.012698667	0	0.025075748	0	0	0.002	0.298144947	0.998722818
GSM2544468	0	0.011475321	0	0.014079653	0	0.051743712	0	0.030014576	0	0	0	0.051567079	0.076433039	0.328333802	0.006440866	0.35974093	0.032604694	0	0.022842841	0	0.000173757	0.014549729	0.003	0.291446327	1.009647727
GSM2544469	0	0.016043598	0	0	0.10181379	0	0.130929463	0.011372127	0	0.034581277	0	0.161689273	0.383466984	0.031012409	0.002243371	0.022676441	0	0.034699489	0	0.069471779	0	0	0.002	0.293206473	0.977545718
GSM2544470	0	0.075736319	0	0	0.062163929	0	0	0	0.005236574	0.016240576	0	0.085801475	0.499491638	0	0.00464367	0.069114323	0	0.024703731	0	0.156867765	0	0	0.002	0.323162514	0.971210271
GSM2544471	0	0.003078035	0	0.001988614	0	0.062919642	0	0	0	0	0	0.050525905	0.433335114	0.058108685	0	0.259943307	0.019774079	0.061098987	0	0.043416245	0.005811386	0	0.001	0.351882387	0.959125998
GSM2544472	0	0.004949923	0	0	0.010941826	0.008492246	0.00208678	0.00247144	0	0	0	0.047726114	0.413157931	0.007714451	0.043988167	0.286503803	0	0.102280144	0	0.061779366	0.007907808	0	0	0.429617535	0.911729302
GSM2544473	0	0.000315592	0	0	0.006293941	0.034913511	0	0.00385575	0	0	0	0.060907421	0.351062845	0.062685851	0	0.077903261	0.044097595	0.218753423	0	0.132808838	0.00442503	0.001976942	0.002	0.308930263	0.971866011
GSM2544474	0	0	0	0.002891296	0	0.060076026	0	0	0	0.004448868	0	0.042324828	0.459613947	0	0	0.363705547	0.004070098	0.054807747	0	0.003999376	0.004062267	0	0.001	0.375487315	0.954080942
GSM2544475	0.000734228	0.001235134	0	0.004801788	0.004885031	0.03453158	0	0	0	0	0	0.055221876	0.421121462	0	0.003704852	0.402637924	0.043038774	0.019157822	0	0.00892953	0	0	0.001	0.37122414	0.957048367
GSM812615	0.000965016	0.001466457	0	0	0.007586365	0.04827151	0	0.003551032	0	0	0	0.061603706	0.508536412	0	0	0.234542742	0	0.089546682	0	0.04393008	0	0	0.001	0.346659726	0.966948277
GSM812616	0	0.001819336	0	0.001497415	0.016965738	0.006839259	0	0	0	0	0	0.019052499	0.507852983	0	0.000617127	0.302876562	0.008674771	0.052586096	0	0.080696823	0.000521392	0	0.001	0.350405049	0.973575819
GSM812617	0	0.000834407	0	0.000280347	0.005544656	0.036396592	0.003288377	0	0	0	0	0.025790111	0.433524812	0	0.00623821	0.378419177	0.020539759	0.044845982	0	0.044139061	0.000158511	0	0.001	0.36914028	0.957064133
GSM812618	5.90E-05	0	0	0.005572464	0.025468496	0.041885464	0	0	0	0	0	0.040882174	0.512007538	0	0	0.287006087	0.007260202	0.039386324	0	0.040472221	0	0	0.001	0.348347899	0.971201878
GSM812631	0	0.000457861	0	0	0.002644255	0.058725554	0	0	0	0	0	0.039175101	0.402818615	0	0.006509121	0.382627314	0.009896555	0.020009439	0	0.077136186	0	0	0.002	0.315335668	0.984678151
GSM812632	0	0.00870166	0	0.005647268	0.004628246	0.036289158	0.012421064	0	0	0	0	0.078671543	0.4557153	0	0.007933977	0.308761735	0.014829888	0.034922269	0	0.031477892	0	0	0.003	0.286921929	1.000347622
GSM812647	0	0.07205927	0	0.019501859	0.059047179	0.067043706	0	0	0	0	0	0.086781375	0.408579108	0	0.004607257	0.113447004	0.012117199	0.005717639	0	0.151098404	0	0	0.007	0.244444841	1.001203038
GSM812648	0	0	0	0.003887169	0.012301556	0.020262974	0	0.003256517	0	0	0	0.044397581	0.436221275	0	0.00244805	0.376684843	0.013433734	0.035263321	0	0.051842979	0	0	0.001	0.371495552	0.955133609
GSM812673	0	0	0	0	0.005747272	0.042461329	0	0	0	0	0	0.07273248	0.403772523	0	0	0.326047849	0	0.037561413	0	0.111677135	0	0	0.002	0.335215167	0.967580564
GSM812677	0	0	0	0.002266827	0.021033738	0	0	0.009632598	0	0	0	0.048583323	0.522290441	0	0.006831411	0.30524036	0.02017865	0.026351486	0	0.037591166	0	0	0.001	0.353869151	0.97291607
GSM812678	0	0.087664545	0	0.013122886	0.050774223	0.059259969	0	0	0.002645893	0	0	0.120202872	0.360169138	0	0.005282659	0.170373881	0.01825596	0.005819816	0	0.106428157	0	0	0.007	0.240306133	0.99970149
GSM812683	0	0.050118712	0	0.016919874	0.069332939	0	0	0.017285064	0	0	0	0.073344743	0.460377377	0	0.00459846	0.208013836	0.023905018	0.036458007	0	0.039645971	0	0	0.006	0.260549505	1.004227611
GSM812684	0	0.069134536	0	0.021602748	0.072740147	0.028690973	0	0	0	0	0	0.100061859	0.423530603	0.00967586	0.009308457	0.150224661	0.02827014	0.009487484	0	0.077272534	0	0	0.005	0.271900695	0.990006424
GSM812686	0	0	0	0	0.009667903	0.026980013	0.012052773	0.010893054	0	0	0	0.062380558	0.430208768	0	0	0.314663549	6.17E-05	0.072416946	0	0.060674687	0	0	0.001	0.342785362	0.964327228
GSM812687	0	0.004084585	0	0.006236	0.008668714	0.01905779	0	0.007689274	0	0	0	0.038507494	0.544406154	0	0.007623506	0.280894246	0.013247649	0.036314924	0	0.033269664	0	0	0.002	0.32971917	0.989457595
GSM812693	0	0.004399758	0	0.009098845	0.008448335	0.057290427	0.002275818	0	0	0	0	0.05129065	0.406552223	0	0.001887709	0.32987132	0.009022281	0.055002937	0	0.063479141	0.001380557	0	0.002	0.333783565	0.967681132
GSM812694	0	0.020437246	0	0.015651951	0.011334056	0.059643909	0.018078196	0	0	8.94E-05	0	0.07186985	0.338315471	0	0.005382324	0.373062317	0.010762982	0.044726062	0	0.030609403	3.68E-05	0	0.002	0.313690347	0.973504599
GSM812695	0.004009662	0	0	0.008652954	0.00956795	0.025665511	0	0.008835561	0	0	0	0.046312843	0.343508871	0	0.00404699	0.375732631	0.008248789	0.0518118	0	0.113606438	0	0	0.002	0.322079906	0.972722666
GSM812705	0	0.037334992	0	0	0.004661788	0.011835964	0	0.044620734	0	0	0	0.06994663	0.291670897	0	0.01801482	0.391814766	0.042272131	0.063693068	0	0.024134209	0	0	0.007	0.244620322	1.008790916
GSM812706	0	0.082872389	0	0.017020728	0.060113284	0.006602365	0	0	0	0	0	0.099240802	0.349853611	0	0.003880129	0.25749337	0.021237795	0.018582478	0	0.083103048	0	0	0.003	0.289266764	0.978539734
GSM812707	0	0	0.008048858	0.006249025	0.001565714	0.039594246	0.003810709	0.00400373	0	0.002347122	0	0.062335099	0.348846713	0	0.008739204	0.381274543	0.009538243	0.044662019	0	0.077396397	0.001588378	0	0.001	0.361084143	0.950334784
GSM812708	0	0	0	0.006338178	0.010556028	0.019337991	0.01678002	0	0	0	0	0.05942991	0.508441094	0	0	0.305267121	0.004587561	0.041847992	0	0.027414105	0	0	0.001	0.347846128	0.972803397
GSM812721	0.002189813	0	0.003474736	0.003799534	0	0.043200205	0	0.046914687	0	0	0	0.047615389	0.089532063	0	0.020025132	0.536162149	0.092507617	0.078023713	0	0.036554963	0	0	0.011	0.222875569	1.026114217
GSM812731	0.000477556	0	0	0.006853226	0	0.040686493	0	0.00884592	0	0	0	0.060226533	0.468390805	0	0.006824598	0.332037949	0.005611453	0.029145819	0	0.040899649	0	0	0.002	0.329230549	0.980150124
GSM812732	0	0	0	0.004505478	0.027838443	0.040129535	0.020898388	0	0	0	0	0.058990373	0.509822498	0	0.006571418	0.239952915	0.009736696	0.03825642	0	0.043297838	0	0	0.002	0.313431975	0.986566304
GSM812733	0	0	0	0.007265481	0.027379399	0.008468052	0	0.00965465	0	0.001835828	0	0.05154442	0.351561896	0	0.001158933	0.414546918	0.002888559	0.057470197	0	0.066225667	0	0	0.001	0.363927562	0.952247731
GSM812734	0	0.002830142	0	0	0.010619785	0.019618388	0.004105668	0	0	0	0	0.025291017	0.418096459	0	0	0.392688374	0.012840408	0.054957952	0	0.057868243	0.001083564	0	0.001	0.37216629	0.954750558
GSM812737	0	0.002194466	0	0	0	0.004411565	0	0.028042755	0	0	0	0.032107426	0.333446879	0	0	0.362642026	0.108372283	0.097947248	0	0.018768223	0.01206713	0	0.007	0.238374997	1.023007218
GSM812738	0	0.005787719	0	0	0	0.035327504	0	0.00340431	0	0	0	0.039073369	0.363319011	0	0.010156613	0.464067889	0.006221681	0.026181613	0	0.046460291	0	0	0	0.394015656	0.94082918
GSM812739	0.001224035	0	0	0.004925955	0.010106624	0.034264845	0.002589219	0	0	0	0	0.061673561	0.366183365	0	0.002204858	0.380140957	0.001898369	0.054047803	0	0.080740409	0	0	0.002	0.334553228	0.967707722
GSM812740	0	0.005644519	0.000297324	0	0	0.035078445	0.003433372	0.009118182	0	0	0	0.056021637	0.305760404	0	0.009974239	0.41365113	0.013750029	0.050838418	0	0.09565501	0.00077729	0	0.002	0.32453304	0.970766127
GSM812611	0	0.000690973	0	0	0	0.024931665	0.003146514	0.010712096	0	0.009625351	0	0.03941728	0.385108932	0	0	0.340528178	0.012134717	0.064599091	0	0.10783543	0.001269774	0	0.006	0.263070639	1.008209257
GSM812612	0	0.004188737	0	0	0	0.029334668	0	0.032449115	0	0.013719197	0	0.035716202	0.276406176	0.026277331	0.01383504	0.25610232	0.148433705	0.114015396	0	0.041089202	0.008432911	0	0.007	0.240696351	1.005482566
GSM812613	0	0.006444903	0	0	0	0.123497293	0.012334348	0	0	0	0	0.072066111	0.352035969	0	0.012039091	0.30005229	0.024558158	0.070641866	0	0.020584605	0.005745366	0	0.004	0.278688193	0.987757068
GSM812619	0	0	0	0.001798749	0	0.075037953	0.017612619	0.008178253	0	0.00054603	0	0.082918078	0.27182735	0	0.004222315	0.363753429	0.032002479	0.053222795	0	0.08887995	0	0	0.005	0.269250112	0.990580573
GSM812620	0	0.00554241	0	0	0.01869589	0.0302984	0	0	0	0	0	0.046339491	0.448751243	0	0	0.266190677	0.030269392	0.081091858	0	0.068542564	0.004278073	0	0.004	0.278222748	1.001351453
GSM812621	0.003472664	0	0	0	0	0.040603378	0	0.024925228	0	0.007619469	0	0.057613617	0.341491963	0	0.008680643	0.378063426	0.023836067	0.052899623	0	0.060793923	0	0	0.006	0.25999397	1.005626459
GSM812624	0	0	0	0	0.00946951	0.033599036	0.003263784	0	0	0	0	0.050396473	0.383597969	0	0.020053233	0.32739792	0.013783229	0.057685427	0	0.099400107	0.001353311	0	0.006	0.263682487	1.005591009
GSM812625	0	0.003244105	0	0	0	0.026271971	0.003108574	0.013865877	0	0.004869088	0	0.047543299	0.379606885	0	0.0040593	0.326738939	0.027825797	0.06700258	0	0.095863584	0	0	0.002	0.29795118	0.98622723
GSM812627	0	0.005232656	0	0	0.003623869	0.053940865	0.002251704	0	0	0	0	0.054016235	0.364361002	0	0.008490662	0.268937161	0.009354104	0.07534681	0	0.151822032	0.002622899	0	0.007	0.24563837	1.00757916
GSM812655	0	0.002580777	0	0	0	0.03628582	0	0.007500184	0	0	0	0.059090834	0.316495926	0	0.009440277	0.317522608	0.045339589	0.061531564	0	0.144212421	0	0	0.004	0.278811175	0.990023389
GSM812659	0.004952641	0.002788593	0	0.001285887	0.019382027	0.026955901	0.013397343	0.003811678	0	0	0	0.082973391	0.386377779	0	0.007820097	0.254172221	0.024099589	0.063552984	0	0.10842987	0	0	0.007	0.236319164	1.011920457
GSM812667	0	0.005627209	0	0	0.00163501	0.03781211	0.020569759	0	0	0	0	0.080565971	0.294898851	0	0.015743305	0.341551434	0.024493532	0.049109011	0	0.121038726	0.006955081	0	0.006	0.25035821	1.002288306
GSM812670	0.006441721	0	0	0	0	0.058340302	0.016466302	0	0	0	0	0.057478661	0.275585151	0	0.024500569	0.377587968	0.029777715	0.055419515	0	0.098402095	0	0	0.002	0.297946015	0.97844793
GSM812676	0.001378852	0	0	0.003015326	0.016794473	0.011392113	0	0.011352353	0	0	0	0.056920392	0.36405672	0	0.004031151	0.335977062	0.025779193	0.057378435	0	0.111923931	0	0	0.004	0.280712761	0.994850745
GSM812688	0.00557381	0.002220241	0	0	0	0.075349029	0.000509903	0.004659485	0	0.018702887	0	0.072114856	0.350664469	0	0.01219529	0.291292474	0.051252697	0.075347755	0	0.030628447	0.009488657	0	0.011	0.220704062	1.018823763
GSM812689	0.007433496	0	0	0	0.026976174	0.026070742	0.012406875	0.005131272	0	0	0	0.100779804	0.330418979	0	0.010779907	0.351891825	0.020004158	0.054885048	0	0.05322172	0	0	0.006	0.262782293	0.999377067
GSM812690	0	0.001204046	0	0	0	0.049704415	0.002845626	0.006593445	0	0.008822577	0	0.072084329	0.34463628	0	0.009103416	0.368241338	0.028690673	0.072706813	0	0.035367042	0	0	0.005	0.270561504	0.999993975
GSM812699	0	0.077431798	0	0.02086296	0.008251758	0.151217333	0	0	0	0	0	0.118611129	0.286108731	0	0.002228498	0.132326088	0.029937606	0.048324438	0	0.12469966	0	0	0.019	0.188764858	1.014214195
GSM812702	0	0.002667803	0	0	0	0.050769576	0.001968419	0.005075102	0	0	0	0.033732142	0.358236656	0	0.009494607	0.360870642	0.020667801	0.070673206	0	0.084925782	0.000918264	0	0.005	0.275398846	0.999161917
GSM812728	0.000525208	0	0	0	0	0.074252465	0	0.004598578	0	0	0	0.08639059	0.360272361	0	0.006778889	0.311455788	0.017616697	0.053794905	0	0.08431452	0	0	0.003	0.284742914	0.987601531
GSM812735	0.005576587	0	0	0	0	0.046805905	0	0.022827767	0	0	0	0.061724152	0.337635601	0	0.02379962	0.2186145	0.102806041	0.039812687	0	0.125547262	0.014849878	0	0.009	0.22800619	1.009508454
GSM812736	0	0.000477217	0	0	0	0.065178189	0	0.004694484	0	0	0	0.071161793	0.221345597	0	0.003199704	0.44137456	0.024062023	0.07296023	0	0.091865987	0.003680216	0	0.005	0.269684584	0.995320005
GSM812741	0.000519297	0.01201058	0	0	0.000287217	0.047025883	0	0.017889536	0	0	0	0.060816684	0.017372923	0	0.047725006	0.508946712	0.075347659	0.17795717	0	0.034101334	0	0	0.009	0.229130684	1.025428615
GSM812742	0	0.018226834	0	0	0	0.058839777	0	0.032357913	0	0	0	0.062636126	0.01966713	0	0.030151412	0.487882924	0.046480261	0.206884444	0	0.03687318	0	0	0.01	0.224075252	1.023132123
GSM812743	0	0.016484024	0	0	0	0.06254906	0	0.020538349	0	0	0	0.073586539	0.020180291	0	0.05833668	0.473546412	0.081211769	0.179162033	0	0.014404845	0	0	0.011	0.222800759	1.024932153
GSM812744	0	0.01456393	0	0	0	0.053235496	0	0.014025824	0	0	0	0.057670453	0.017911619	0	0.055252698	0.447544185	0.091794932	0.187487638	0	0.060513226	0	0	0.009	0.230292849	1.019330641
GSM812745	0.009404406	0.004678831	0	0	0.007938721	0.033245224	0	0.015699301	0	0	0	0.052458785	0.013282274	0	0.061066499	0.455629629	0.112098076	0.180677689	0	0.053820565	0	0	0.009	0.228412611	1.023287173
GSM812746	0.021044994	0	0	0	0	0.061215008	0	0.010011314	0	0	0	0.074868417	0.02056321	0	0.018464079	0.449757577	0.081702524	0.217232925	0	0.045139951	0	0	0.01	0.224591444	1.020892461
GSM812747	0.006442153	0.00400041	0	0	0	0.077313663	0	0.003476851	0	0	0	0.099249335	0.02382401	0	0.061233797	0.426918316	0.062460786	0.170110434	0	0.064970245	0	0	0.014	0.210798663	1.024104443
GSM812748	0	0.018855192	0	0	0	0.070967627	0	0.006337315	0	0	0	0.069887209	0.018767643	0	0	0.487075879	0.048483789	0.266974642	0	0.012650703	0	0	0.009	0.228572503	1.02717923
GSM812749	0.029210944	0	0	0	0	0.074775759	0	0.026064734	0	0	0	0.085619901	0.016814169	0	0.023094326	0.453442387	0.049612885	0.210087869	0	0.031277026	0	0	0.015	0.208037243	1.026093902
GSM812750	0	0.017495186	0	0	0	0.090488359	0	0.01413224	0	0	0	0.098085434	0.018907863	0	0.028373592	0.464034662	0.071105208	0.143069171	0	0.054308286	0	0	0.016	0.202821582	1.025557432
GSM812751	0.024165528	0	0	0	0	0.081921656	0	0.016668592	0	0	0	0.07704447	0.015585893	0	0.02730394	0.437520397	0.061271078	0.186430455	0	0.072087992	0	0	0.013	0.215907265	1.018731494
GSM812752	0.000425619	0.012239099	0	0	0	0.060534533	0	0.018612592	0	0.000660301	0	0.085244887	0.023917117	0	0.044323919	0.44003244	0.046742692	0.187075685	0	0.080191117	0	0	0.016	0.205962709	1.026632739
